# Supplementary material for: Immune–epithelial–stromal networks define the cellular ecosystem of the small intestine in celiac disease
Source: Nat Immunol. 2025 May 6;26(6):947–62. doi: 10.1038/s41590-025-02146-2 (PMC12133578; doi:10.1038/s41590-025-02146-2)
Supplement: Supplementary file 3 — Supplementary Table 1. Study participant demographics and clinical information. Supplementary Table 2. BD Rhapsody gene expression probes. Supplementary Table 3. BD Rhapsody AbSeq panel. Supplementary Table 4. Description of epithelial cell clusters. Supplementary Table 5 Differential expression of Gene Ontology terms in epithelium (active CD versus controls). Supplementary Table 6. Description of CD4+ T cell clusters. Supplementary Table 7. Description of CD8+ T cell clusters [file 41590_2025_2146_MOESM3_ESM.xlsx]

## Sheet: 1. Patient demographics
Table 1: Patient demographics (Datasets 1-7)
	Identifier	Experiment	Age	Sex	Disease state	TTG (<19.9)	EMA	Histology	Notes
Dataset 1	GI4288	scRNAseq (10x) (adult)	29	M	Active celiac disease	1407	+	Marsh 3C
	GI4290	scRNAseq (10x) (adult)	18	M	Active celiac disease	375	+	Marsh 3C
	GI4401	scRNAseq (10x) (adult)	25	F	Active celiac disease	37	+	Marsh 3A
	GI4112	scRNAseq (10x) (adult)	22	F	Healthy	<1.9	-	Marsh 0
	GI4394	scRNAseq (10x) (adult)	56	M	Healthy	<1.9	-	Marsh 0
	GI4253	scRNAseq (10x) (adult)	36	F	Healthy	<1.9	-	Marsh 0
	GI4345	scRNAseq (10x) (adult)	20	F	Treated celiac disease	23	-	Marsh 1
	GI4359	scRNAseq (10x) (adult)	37	F	Treated celiac disease	38	-	Marsh 0
Dataset 2	GI4475	scRNAseq (BD Rhapsody) (paediatric)	6	F	Active celiac disease	646	+	Marsh 3C	Turner syndrome
	GI3996	scRNAseq (BD Rhapsody) (paediatric)	9	F	Active celiac disease	51.2	-	Marsh 3A
	GI3999	scRNAseq (BD Rhapsody) (paediatric)	15	M	Active celiac disease	632.9	+	Marsh 3B	Chronic active H. pylori gastritis, T1D
	GI4689	scRNAseq (BD Rhapsody) (paediatric)	15	M	Active celiac disease	122	-	Marsh 3C
	GI4819	scRNAseq (BD Rhapsody) (paediatric)	13	F	Active celiac disease	1113	+	Marsh 3B	T1D
	GI4536	scRNAseq (BD Rhapsody) (paediatric)	12	F	Active celiac disease	51.5	+/-	Marsh 3B
	GI4653	scRNAseq (BD Rhapsody) (paediatric)	14	F	Active celiac disease	1606	+	Marsh 3A	T1D
	GI4644	scRNAseq (BD Rhapsody) (paediatric)	15	F	Active celiac disease	119	+	Marsh 3A	SLE
	GI4814	scRNAseq (BD Rhapsody) (paediatric)	14	F	Active celiac disease	602.8	+	Marsh 3B	T1D, Obesity
	GI4537	scRNAseq (BD Rhapsody) (paediatric)	16	F	Active celiac disease	45.7	-	Marsh 3A	Obesity
	GI4400	scRNAseq (BD Rhapsody) (paediatric)	8	F	Healthy	38.7	-	Marsh 0	Juvenile plantar dermatosis
	GI3994	scRNAseq (BD Rhapsody) (paediatric)	15	M	Healthy	<1.9	-	Marsh 0
	GI4476	scRNAseq (BD Rhapsody) (paediatric)	12	F	Healthy	52	-	Marsh 0	Chronic gastritis
	GI3808	scRNAseq (BD Rhapsody) (paediatric)	15	F	Healthy	Not tested	Not tested	Marsh 0
	GI4002	scRNAseq (BD Rhapsody) (paediatric)	14	F	Healthy	<1.9	-	Marsh 0
Dataset 3	CARTG00027	scRNAseq (10x) (adult - stroma/lymphatic)	18	F	ACD	73.1	+	Marsh 3C
	CARTG00057	scRNAseq (10x) (adult - stroma/lymphatic)	48	M	ACD	2058	+	Marsh 3C
	CARTG00060	scRNAseq (10x) (adult - stroma/lymphatic)	50	F	ACD	23.6	-	Marsh 3A	Primary sclerosing cholangitis
	CARTG00065	scRNAseq (10x) (adult - stroma/lymphatic)	76	F	TCD	<1.9	-	Marsh 2
	CARTG00072	scRNAseq (10x) (adult - stroma/lymphatic)	27	F	ACD	66	+	Marsh 3C
	CARTG00097	scRNAseq (10x) (adult - stroma/lymphatic)	22	F	TCD	3.3	-	Marsh 0
	CARTG00025	scRNAseq (10x) (adult - stroma/lymphatic)	24	M	HC			Marsh 0
	CARTG00033	scRNAseq (10x) (adult - stroma/lymphatic)	28	M	HC			Marsh 0
	CARTG00058	scRNAseq (10x) (adult - stroma/lymphatic)	23	F	HC	<1.9		Marsh 0	Erythema nodosum, Raynaud's
	CARTG00059	scRNAseq (10x) (adult - stroma/lymphatic)	54	F	HC			Marsh 0
	CARTG00061	scRNAseq (10x) (adult - stroma/lymphatic)	70	F	HC	<1.9		Marsh 0
	CARTG00071	scRNAseq (10x) (adult - stroma/lymphatic)	66	M	HC			Marsh 0	Liver transplantation
Dataset 4	GI2273	Spatial transcriptomics of duodenum	33	F	Active celiac disease	347	+	Marsh 3
	GI2276	Spatial transcriptomics of duodenum	18	M	Active celiac disease	379	+	Marsh 3
	GI2277	Spatial transcriptomics of duodenum	53	F	Active celiac disease	358	+	Marsh 3
	GI2278	Spatial transcriptomics of duodenum	26	F	Healthy	39	-	Marsh 0
	GI2478	Spatial transcriptomics of duodenum	59	F	Healthy	Not tested	Not tested	Marsh 0
	GI3374	Spatial transcriptomics of duodenum	17	F	Healthy	<1.9	-	Marsh 0
Dataset 5	GI10567	Spatial transcriptomics of duodenum	22	F	ACD	NA	Positive	3B	*EMA only performed
	GI10259	Spatial transcriptomics of duodenum	33	F	ACD	576	Positive	3C
	GI10015	Spatial transcriptomics of duodenum	50	F	ACD	2394	Positive	3B
	GI10733	Spatial transcriptomics of duodenum	28	F	ACD	2559	Pos	3C
	GI10598	Spatial transcriptomics of duodenum	30	F	HC	NA	NA	0
	GI10684	Spatial transcriptomics of duodenum	44	F	HC	NA	NA	0
	GI10537	Spatial transcriptomics of duodenum	51	F	HC	<1.9	Neg	0
	GI10365	Spatial transcriptomics of duodenum	47	F	HC	NA	NA	0
	GI8528	Spatial transcriptomics of duodenum	55	F	TCD	150	Neg	0
	GI10675	Spatial transcriptomics of duodenum	46	F	TCD	9	Neg	3A
	GI10361	Spatial transcriptomics of duodenum	21	F	TCD	11	Neg	0
	GI10017	Spatial transcriptomics of duodenum	21	F	TCD	72	Pos (weak)	0
	GI1185	Spatial transcriptomics of duodenum	33	F	TCD	NA	NA	0
	GI10734	Spatial transcriptomics of duodenum	39	F	TCD	12	Neg	0
Dataset 6	GI2602	Bulk RNAseq of CD8+ T IELs		F	Active celiac disease	1642	+	Marsh 3
	GI2967	Bulk RNAseq of CD8+ T IELs		F	Active celiac disease	770	+	Marsh 3
	GI3007	Bulk RNAseq of CD8+ T IELs		M	Active celiac disease	909	+	Marsh 3
	GI3010	Bulk RNAseq of CD8+ T IELs		M	Active celiac disease	*	*	Marsh 3	*Raised celiac serology at another institution (titre not available)
	GI2993	Bulk RNAseq of CD8+ T IELs		F	Healthy	-	-	Normal
	GI2604	Bulk RNAseq of CD8+ T IELs		F	Healthy	-	-	Not tested
	GI3014	Bulk RNAseq of CD8+ T IELs		F	Healthy	Not tested	Not tested	Normal
	GI2603	Bulk RNAseq of CD8+ T IELs		M	Potential celiac disease	47	-	Normal
	GI2285	Bulk RNAseq of CD8+ T IELs		F	Potential celiac disease	23	-	Normal
	GI2966	Bulk RNAseq of CD8+ T IELs		F	Treated celiac disease	7.6	-	Normal
	GI2969	Bulk RNAseq of CD8+ T IELs		M	Treated celiac disease	25	-	Normal
	GI3009	Bulk RNAseq of CD8+ T IELs		F	Treated celiac disease	30	-	Normal
Dataset 7	GI2547	Bulk TCRseq mucosal CD8+ T cells	19	F	Active celiac disease	356	+	Marsh 3
	GI2600	Bulk TCRseq mucosal CD8+ T cells	26	F	Active celiac disease	867	+	Marsh 3
	GI2750	Bulk TCRseq mucosal CD8+ T cells	33	F	Active celiac disease	831	+	Marsh 3
	GI2797	Bulk TCRseq mucosal CD8+ T cells	45	F	Active celiac disease	1301	+	Marsh 3
	GI2798	Bulk TCRseq mucosal CD8+ T cells	27	F	Active celiac disease	789	+	Marsh 3
	GI2894	Bulk TCRseq mucosal CD8+ T cells	20	F	Active celiac disease	1621	+	Marsh 3
	GI2899	Bulk TCRseq mucosal CD8+ T cells	62	F	Active celiac disease	879	+	Marsh 3
	GI2484	Bulk TCRseq mucosal CD8+ T cells	63	F	Healthy	Not tested	Not tested	Marsh 0
	GI2801	Bulk TCRseq mucosal CD8+ T cells	23	M	Healthy	Not tested	Not tested	Marsh 0
	GI2874	Bulk TCRseq mucosal CD8+ T cells	33	F	Healthy	Not tested	Not tested	Marsh 0
	GI3187	Bulk TCRseq mucosal CD8+ T cells	25	F	Healthy	Not tested	Not tested	Marsh 0
	GI3369	Bulk TCRseq mucosal CD8+ T cells	25	F	Healthy	<1.9	-	Marsh 0
	GI3370	Bulk TCRseq mucosal CD8+ T cells	26	F	Healthy	Not tested	Not tested	Marsh 0
	GI3372	Bulk TCRseq mucosal CD8+ T cells	68	F	Healthy	<1.9	-	Marsh 0
	GI3374	Bulk TCRseq mucosal CD8+ T cells	17	F	Healthy	<1.9	-	Marsh 0
	GI2751	Bulk TCRseq mucosal CD8+ T cells	30	F	Treated celiac disease	16	-	Marsh 1
	GI2799	Bulk TCRseq mucosal CD8+ T cells	41	M	Treated celiac disease	296	-	Marsh 1
	GI2790	Bulk TCRseq mucosal CD8+ T cells	30	F	Treated celiac disease	17	-	Marsh 1
	GI2898	Bulk TCRseq mucosal CD8+ T cells	57	M	Treated celiac disease	<1.9	-	Marsh 0
	GI2900	Bulk TCRseq mucosal CD8+ T cells	60	F	Treated celiac disease	83	-	Marsh 0
		ACD, active celiac disease; HC, healthy control; TCD, treated celiac disease; TTG, anti-tissue transglutaminase 2 antibodies; EMA, anti-endomysial antibodies

## Sheet: 2. BD Rhapsody probes
Table 2: BD Rhapsody probes
	Immune response panel (399 primers)		Supplementary panel (105 primers)
	ADA		AIF1
	ADGRE1		AIRE
	ADGRG3		ANXA1
	AIM2		AQP3
	ALAS2		AREG
	ANXA5		BATF
	AOC3		BTNL8
	APOBEC3G		CCR6
	APOE		CD83
	AQP9		CREM
	ARG1		ENG
	ARL4C		EZR
	ATF6B		FCRL3
	AURKB		FGL2
	AZU1		FGL2
	B3GAT1		FOS
	BACH2		GATA3
	BAX		GPR183
	BCL11B		GPR83
	BCL2		HIF1A
	BCL2A1		ID2
	BCL6		IKZF3
	BIN2		IL10
	BIRC3		IL10RA
	BLK		IL10RB
	BLNK		IL11RA
	BPI		IL12B
	BTG1		IL13RA1
	BTLA		IL13RA2
	C10orf54		IL1A
	C1QA		IL1R1
	C1QB		IL20RA
	CASP5		IL20RB
	CBLB		IL21R
	CCL1		IL22RA1
	CCL13		IL22RA2
	CCL17		IL23A
	CCL19		IL27RA
	CCL2		IL5RA
	CCL20		IL6R
	CCL22		IL6ST
	CCL3		IL9R
	CCL4		ITGB1
	CCL5		ITGB7
	CCND2		KDM6B
	CCR1		KLF6
	CCR10		LGMN
	CCR2		LINC00402
	CCR3		LINC00861
	CCR4		LINC02446
	CCR5		LPP
	CCR7		LPP
	CCR8		LPP
	CCR9		MAF
	CD14		MAF
	CD160		MICA
	CD163		MICB
	CD1A		MTRNR2L8
	CD1B		NELL2
	CD1C		NFKB1
	CD2		NFKB2
	CD2		NFKBIA
	CD200		NFKBIB
	CD209		NFKBID
	CD22		NFKBIE
	CD24		NFKBIE
	CD244		NPM1
	CD247		P2RX7
	CD27		PIM1
	CD274		PTGDS
	CD28		PTPN2
	CD300A		RAMP3
	CD33		REL
	CD34		REL
	CD36		RELA
	CD37		RELB
	CD38		RGS2
	CD3D		RTKN2
	CD3E		S100A4
	CD3G		S1PR1
	CD4		SBNO2
	CD40		SCHIP1
	CD44		SH2B3
	CD48		SH3BGRL3
	CD5		SHMT2
	CD52		SLAMF6
	CD6		SLC7A8
	CD63		SOCS2
	CD69		SRGN
	CD7		TAGAP
	CD70		TBC1D4
	CD72		TNFAIP3
	CD74		TNFAIP8
	CD79A		TNFRSF18
	CD79B		TNFSF11
	CD80		TRAF1
	CD86		TRAF1
	CD8A		TRAF2
	CD8B		TRAF4
	CD9		TRAF4
	CEACAM8		TTC4
	CHI3L1		UBE2B
	CHI3L2		UBE2B
	CLC		VPS37B
	CLEC10A		ZFP36
	CLEC4D
	CLEC4E
	CMKLR1
	CMTM2
	CNOT2
	CNTNAP3
	CPA3
	CR2
	CSF2
	CSF3
	CST7
	CTLA4
	CTSD
	CTSG
	CTSW
	CX3CR1
	CXCL1
	CXCL10
	CXCL11
	CXCL13
	CXCL16
	CXCL2
	CXCL3
	CXCL5
	CXCL8
	CXCL9
	CXCR1
	CXCR2
	CXCR3
	CXCR4
	CXCR5
	CXCR6
	DEFA3
	DEFA4
	DOCK8
	DPP4
	DUSP1
	DUSP2
	DUSP4
	EBF1
	EGR1
	EGR3
	ELANE
	ENTPD1
	EOMES
	EPX
	F13A1
	F5
	FAM129C
	FAM65B
	FAS
	FASLG
	FCER1A
	FCER1G
	FCER2
	FCGR3A
	FCN1
	FLT3
	FN1
	FOSB
	FOSL1
	FOXO1
	FOXP1
	FOXP3
	FTH1
	FUT4
	FYB
	FYN
	GAB2
	GAPDH
	GIMAP2
	GIMAP5
	GNAI2
	GNLY
	GZMA
	GZMB
	GZMH
	GZMK
	HAVCR2
	HLA-A
	HLA-DMA
	HLA-DPA1
	HLA-DQB1
	HLA-DRA
	HMMR
	ICAM1
	ICOS
	IER3
	IFITM2
	IFITM3
	IFNA1
	IFNG
	IFNGR1
	IGBP1
	IGHA1_secreted
	IGHD_membrane
	IGHE_secreted
	IGHG1_membrane
	IGHG1_secreted
	IGHG2_secreted
	IGHG3_secreted
	IGHG4_secreted
	IGHM_membrane
	IGHM_secreted
	IGKC
	IGLC3
	IKZF1
	IKZF2
	IL12A
	IL12RB1
	IL12RB2
	IL13
	IL15
	IL15RA
	IL17A
	IL17F
	IL18
	IL18R1
	IL18RAP
	IL1B
	IL1R2
	IL1RL1
	IL1RN
	IL2
	IL21
	IL22
	IL23R
	IL25
	IL2RA
	IL2RB
	IL3
	IL31
	IL32
	IL33
	IL3RA
	IL4
	IL4R
	IL5
	IL6
	IL7R
	IL9
	IRF4
	IRF8
	ITGA4
	ITGAE
	ITGAM
	ITGAX
	ITGB2
	JCHAIN
	JUN
	JUNB
	KCNE3
	KDELR1
	KIAA0101
	KIR2DL1
	KIT
	KLRB1
	KLRC1
	KLRC3
	KLRC4
	KLRF1
	KLRG1
	KLRK1
	LAG3
	LAIR2
	LAMP1
	LAMP3
	LAP3
	LAT
	LAT2
	LCK
	LEF1
	LGALS1
	LGALS3
	LGALS9
	LIF
	LILRB4
	LIPA
	LRRC32
	LTA
	LTB
	LY86
	LYN
	MCM2
	MCM4
	MGST1
	MITF
	MKI67 (Ki67)
	MME
	MMP12
	MMP9
	MS4A1
	MYC
	MZB1
	NAMPT
	NCAM1
	NCR3
	NINJ2
	NKG7
	NRP1
	NT5E
	PASK
	PAX5
	PCNA
	PDCD1
	PDIA4
	PDIA6
	PI3
	PIK3AP1
	PIK3IP1
	PMCH
	POU2AF1
	PRDM1
	PRDM1
	PRF1
	PSEN1
	PTGDR2
	PTPRC
	PTTG2
	QPCT
	RGS1
	RNASE2
	RNASE6
	RORA
	RORC
	RPN2
	RUNX3
	S100A10
	S100A12
	S100A9
	SELL
	SELPLG
	SLC25A37
	SLC7A7
	SNCA
	SPP1
	STAT1
	STAT3
	STAT4
	STAT5A
	STAT6
	TARP
	TBX21
	TCF4
	TCF7
	TCL1A
	TGFB1
	TGFB3
	TGFBI
	THBD
	THBS1
	TIAF1
	TIGIT
	TLR2
	TLR7
	TLR8
	TLR9
	TMEM97
	TNF
	TNFRSF13C
	TNFRSF17
	TNFRSF25
	TNFRSF4
	TNFRSF8
	TNFRSF9
	TNFSF10
	TNFSF13
	TNFSF13B
	TNFSF14
	TNFSF8
	TOP2A
	TPSAB1
	TRAC
	TRAT1
	TRBC2
	TRDC
	TREM1
	TRIB2
	TSPAN32
	TXK
	TYMS
	UBE2C
	VEGFA
	VMO1
	VNN2
	VPREB3
	VPS28
	VSIG4
	XBP1
	YBX3
	ZAP70
	ZBED2
	ZBTB16
	ZNF683

## Sheet: 3. BD AbSeq panel
Table 3: BD Rhapsody AbSeq panel
CD103
BTLA (CD272)
CCR2
CCR4 (CD194)
CCR5 (CD195)
CCR6 (CD196)
CCR7 (CD197)
CD117 (c-kit)
CD13
CD134 (TNFRSF4, OX40)
CD14
CD16
CD169 (SIGLEC-1)
CD185 (CXCR5)
CD19
CD20
CD22 (SIGLEC 2)
CD27
CD3
CD31
CD32
CD33 (SIGLEC3)
CD335 (NKp46, NCR1)
CD35 (CR1)
CD36
CD4
CD40
CD45RA (PTPRC)
CD45RO (PTPRC)
CD46
CD49a (ITGA1)
CD5 (Leu1)
CD69
CD8
CD80 (B7-1)
CD83
CD86
CD94
CD96
CLEC4D (BDCA-2; CD303)
CR2 (CD21)
CTLA-4 (CD152)
CX3CR1
CXCR3 (CD183)
CXCR4 (CD184)
DPP4 (CD26)
ENTPD1 (CD39)
GITR (CD357, TNFTRSF18)
HLA-DRA
ICOS (CD278)
IFNGR1 (CD119, PECAM1)
IgD
IgG
IL23A (CD123)
IL2RA (CD25)
IL2RB (CD122)
IL6R (CD126)
IL7R (CD127)
ITGA2 (CD49b)
ITGA4 (CD49d, VLA-4)
ITGAM (Mac-1/CD11b)
ITGAX (CD11c)
ITGB7
KLRB1 (CD161)
LAG3
LRRC32 (GARP)
NCAM1 (CD56)
NOTCH1
NT5E (CD73)
PDCD1 (PD-1, CD279)
PDL1 (CD274)
PTGDR2 (CRTH2, CD294)
SELL (CD62L)
TCRɣδ
TIM3 (HAVCR2, CD366)
TNFRSF13C (BAFFR, TACI)
TNFRSF9 (CD137, 4-1BB)
Vd9 TCR
Vg9 TCR

## Sheet: 4. Epithelial cell clusters
Table 4: Epithelial cell cluster descriptions
	Cohort 1 (adult) cluster - 10x	Gene markers	Genesets and pathways	Notes
	Stem cells	LGR5, OLFM4, REG1A	Translation initiation, Ribosomal assembly
	Transit amplifying cells	MKI67, REG1A (int), NUSAP1, CCL25	DNA replication, Cell cycle G1-S phase transition
	Enterocytes	COX5B, ATP5F1D, CCL25	Intermediate expression of Vitamin binding, Fat soluble vitamin process
	Mature enterocytes	FABP1, SI, RBP2, ANPEP, ACE2, PHGR1	Intestinal absorption, Multiple genesets associated with lipid, vitamin, and carbohydrate metabolism, catabolism and transport
	Goblet cells	MUC2, SPINK4, ITLN1	ER to golgi transport vesicle
	Paneth-like LYZ+PGC+ cells / Brunners cells	LYZ, SOD3, MMP7,	Lysozyme activity, ER to golgi transport vesicle, Secretory vesicle/granule
	BEST4 enterocytes	BEST4, CA7, CPA2, CFTR	Chloride transport
	Tuft cells	TRPM5, LRMP, PLCG2, FYB1, SH2D6	Sensory perception of taste
	Enteroendocrine cells	SCG5, CHGA, CHGB	Peptide hormone processing, EEC differentiation, Secretory vesicle

## Sheet: 5. GO terms HC vs CD (epith)
Table 5: Differentially expressed GO term gene sets in epithelial cells between active celiac disease and controls
ID	Description	GeneRatio	BgRatio	pvalue	p.adjust	qvalue	geneID	Count	Type	Cluster
GO:0048002	antigen processing and presentation of peptide antigen	16/184	62/18722	7.20672e-19	2.08635e-15	1.64541e-15	CD74/HLA-B/HLA-DPA1/HLA-DPB1/HLA-A/HLA-C/HLA-DRB1/HLA-DRB5/HLA-F/HLA-DRA/HLA-E/TAP1/B2M/HLA-DMA/HLA-G/HLA-DMB	16	UP	ALL_EPCAM
GO:0002478	antigen processing and presentation of exogenous peptide antigen	13/184	38/18722	2.27243e-17	3.28934e-14	2.59416e-14	CD74/HLA-DPA1/HLA-DPB1/HLA-A/HLA-DRB1/HLA-DRB5/HLA-F/HLA-DRA/HLA-E/TAP1/B2M/HLA-DMA/HLA-DMB	13	UP	ALL_EPCAM
GO:0019882	antigen processing and presentation	17/184	106/18722	3.21298e-16	2.71329e-13	2.13985e-13	CD74/HLA-B/HLA-DPA1/HLA-DPB1/HLA-A/HLA-C/HLA-DRB1/HLA-DRB5/HLA-F/PSMB8/HLA-DRA/HLA-E/TAP1/B2M/HLA-DMA/HLA-G/HLA-DMB	17	UP	ALL_EPCAM
GO:0019883	antigen processing and presentation of endogenous antigen	11/184	26/18722	4.15489e-16	2.71329e-13	2.13985e-13	CD74/HLA-B/HLA-A/HLA-C/HLA-DRB1/HLA-F/HLA-DRA/HLA-E/TAP1/B2M/HLA-G	11	UP	ALL_EPCAM
GO:0019884	antigen processing and presentation of exogenous antigen	13/184	47/18722	5.46762e-16	2.71329e-13	2.13985e-13	CD74/HLA-DPA1/HLA-DPB1/HLA-A/HLA-DRB1/HLA-DRB5/HLA-F/HLA-DRA/HLA-E/TAP1/B2M/HLA-DMA/HLA-DMB	13	UP	ALL_EPCAM
GO:0002483	antigen processing and presentation of endogenous peptide antigen	10/184	19/18722	5.6234e-16	2.71329e-13	2.13985e-13	HLA-B/HLA-A/HLA-C/HLA-DRB1/HLA-F/HLA-DRA/HLA-E/TAP1/B2M/HLA-G	10	UP	ALL_EPCAM
GO:0006457	protein folding	21/184	212/18722	2.16874e-15	8.9693e-13	7.07369e-13	CD74/HSP90AA1/HSPE1/HSPH1/HSPA1B/B2M/DNAJA1/DNAJB1/HSPB1/HSPA8/HSPD1/HSP90AB1/HSPA1A/DNAJB6/DNAJA4/SDF2L1/PPIB/DNAJB4/TCP1/CHORDC1/HSP90B1	21	UP	ALL_EPCAM
GO:0061077	chaperone-mediated protein folding	13/184	67/18722	8.3153e-14	3.0091e-11	2.37314e-11	CD74/HSPE1/HSPH1/HSPA1B/DNAJB1/HSPB1/HSPA8/HSPA1A/DNAJB6/SDF2L1/PPIB/DNAJB4/CHORDC1	13	UP	ALL_EPCAM
GO:0002399	MHC class II protein complex assembly	8/184	16/18722	8.99056e-13	2.60277e-10	2.05269e-10	HLA-DPA1/HLA-DPB1/HLA-DRB1/HLA-DRB5/HLA-DRA/B2M/HLA-DMA/HLA-DMB	8	UP	ALL_EPCAM
GO:0002503	peptide antigen assembly with MHC class II protein complex	8/184	16/18722	8.99056e-13	2.60277e-10	2.05269e-10	HLA-DPA1/HLA-DPB1/HLA-DRB1/HLA-DRB5/HLA-DRA/B2M/HLA-DMA/HLA-DMB	8	UP	ALL_EPCAM
GO:0019885	antigen processing and presentation of endogenous peptide antigen via MHC class I	8/184	17/18722	1.68403e-12	4.43205e-10	3.49536e-10	HLA-B/HLA-A/HLA-C/HLA-F/HLA-E/TAP1/B2M/HLA-G	8	UP	ALL_EPCAM
GO:0002501	peptide antigen assembly with MHC protein complex	8/184	18/18722	3.00592e-12	7.25179e-10	5.71916e-10	HLA-DPA1/HLA-DPB1/HLA-DRB1/HLA-DRB5/HLA-DRA/B2M/HLA-DMA/HLA-DMB	8	UP	ALL_EPCAM
GO:0050870	positive regulation of T cell activation	18/184	216/18722	4.61744e-12	1.02827e-09	8.1095e-10	CD74/HLA-DPA1/HLA-DPB1/HSPH1/HLA-A/HLA-DRB1/HLA-DRB5/HLA-DRA/HLA-E/B2M/NFKBIZ/HSPD1/HLA-DMA/HMGB1/HLA-G/HLA-DMB/CCL5/CD24	18	UP	ALL_EPCAM
GO:0002396	MHC protein complex assembly	8/184	19/18722	5.14867e-12	1.06467e-09	8.39659e-10	HLA-DPA1/HLA-DPB1/HLA-DRB1/HLA-DRB5/HLA-DRA/B2M/HLA-DMA/HLA-DMB	8	UP	ALL_EPCAM
GO:0019886	antigen processing and presentation of exogenous peptide antigen via MHC class II	9/184	30/18722	8.41806e-12	1.62469e-09	1.28132e-09	CD74/HLA-DPA1/HLA-DPB1/HLA-DRB1/HLA-DRB5/HLA-DRA/B2M/HLA-DMA/HLA-DMB	9	UP	ALL_EPCAM
GO:0006458	'de novo' protein folding	10/184	43/18722	9.52106e-12	1.72272e-09	1.35863e-09	CD74/HSPE1/HSPH1/HSPA1B/DNAJB1/HSPA8/HSPD1/HSPA1A/SDF2L1/DNAJB4	10	UP	ALL_EPCAM
GO:1903039	positive regulation of leukocyte cell-cell adhesion	18/184	239/18722	2.52252e-11	4.2957e-09	3.38783e-09	CD74/HLA-DPA1/HLA-DPB1/HSPH1/HLA-A/HLA-DRB1/HLA-DRB5/HLA-DRA/HLA-E/B2M/NFKBIZ/HSPD1/HLA-DMA/HMGB1/HLA-G/HLA-DMB/CCL5/CD24	18	UP	ALL_EPCAM
GO:0002495	antigen processing and presentation of peptide antigen via MHC class II	9/184	34/18722	2.98363e-11	4.54611e-09	3.58531e-09	CD74/HLA-DPA1/HLA-DPB1/HLA-DRB1/HLA-DRB5/HLA-DRA/B2M/HLA-DMA/HLA-DMB	9	UP	ALL_EPCAM
GO:0051085	chaperone cofactor-dependent protein refolding	9/184	34/18722	2.98363e-11	4.54611e-09	3.58531e-09	CD74/HSPE1/HSPH1/HSPA1B/DNAJB1/HSPA8/HSPA1A/SDF2L1/DNAJB4	9	UP	ALL_EPCAM
GO:0035966	response to topologically incorrect protein	15/184	159/18722	5.13848e-11	7.25894e-09	5.7248e-09	HSP90AA1/HSPE1/HSPH1/HSPA1B/DNAJA1/DNAJB1/AGR2/HSPB1/HSPA8/HSPD1/HSP90AB1/HSPA1A/SDF2L1/MANF/DNAJB4	15	UP	ALL_EPCAM
GO:0002504	antigen processing and presentation of peptide or polysaccharide antigen via MHC class II	9/184	36/18722	5.26555e-11	7.25894e-09	5.7248e-09	CD74/HLA-DPA1/HLA-DPB1/HLA-DRB1/HLA-DRB5/HLA-DRA/B2M/HLA-DMA/HLA-DMB	9	UP	ALL_EPCAM
GO:0051251	positive regulation of lymphocyte activation	21/184	362/18722	7.1627e-11	9.42547e-09	7.43345e-09	CD74/HLA-DPA1/HLA-DPB1/HSPH1/MIF/HLA-A/HLA-DRB1/HLA-DRB5/HLA-F/HLA-DRA/HLA-E/B2M/NFKBIZ/HSPD1/HLA-DMA/HMGB1/HLA-G/HLA-DMB/CD320/CCL5/CD24	21	UP	ALL_EPCAM
GO:0006986	response to unfolded protein	14/184	137/18722	7.87694e-11	9.91467e-09	7.81926e-09	HSP90AA1/HSPE1/HSPH1/HSPA1B/DNAJA1/DNAJB1/AGR2/HSPB1/HSPA8/HSPD1/HSP90AB1/HSPA1A/MANF/DNAJB4	14	UP	ALL_EPCAM
GO:0002696	positive regulation of leukocyte activation	22/184	409/18722	1.0508e-10	1.26753e-08	9.99641e-09	CD74/HLA-DPA1/HLA-DPB1/HSPH1/MIF/HLA-A/HLA-DRB1/HLA-DRB5/HLA-F/HLA-DRA/HLA-E/B2M/NFKBIZ/HSPD1/HLA-DMA/HMGB1/HLA-G/HLA-DMB/CD320/CCL5/CD24/JUND	22	UP	ALL_EPCAM
GO:0051084	'de novo' posttranslational protein folding	9/184	39/18722	1.15562e-10	1.33821e-08	1.05539e-08	CD74/HSPE1/HSPH1/HSPA1B/DNAJB1/HSPA8/HSPA1A/SDF2L1/DNAJB4	9	UP	ALL_EPCAM
GO:0050867	positive regulation of cell activation	22/184	420/18722	1.74372e-10	1.94157e-08	1.53123e-08	CD74/HLA-DPA1/HLA-DPB1/HSPH1/MIF/HLA-A/HLA-DRB1/HLA-DRB5/HLA-F/HLA-DRA/HLA-E/B2M/NFKBIZ/HSPD1/HLA-DMA/HMGB1/HLA-G/HLA-DMB/CD320/CCL5/CD24/JUND	22	UP	ALL_EPCAM
GO:0002474	antigen processing and presentation of peptide antigen via MHC class I	8/184	28/18722	1.96331e-10	2.1051e-08	1.6602e-08	HLA-B/HLA-A/HLA-C/HLA-F/HLA-E/TAP1/B2M/HLA-G	8	UP	ALL_EPCAM
GO:0001916	positive regulation of T cell mediated cytotoxicity	8/184	29/18722	2.6886e-10	2.77982e-08	2.19232e-08	HLA-B/HLA-A/HLA-DRB1/HLA-F/HLA-DRA/HLA-E/B2M/HLA-G	8	UP	ALL_EPCAM
GO:0070661	leukocyte proliferation	19/184	318/18722	3.70098e-10	3.6946e-08	2.91377e-08	CD74/HLA-DPA1/HLA-DPB1/IRF1/BST2/MIF/HLA-A/HLA-DRB1/HLA-E/HSPD1/PSMB10/HMGB1/HELLS/HLA-G/HLA-DMB/CD320/CCL5/TCIRG1/CD24	19	UP	ALL_EPCAM
GO:0022409	positive regulation of cell-cell adhesion	18/184	284/18722	4.27109e-10	4.12161e-08	3.25053e-08	CD74/HLA-DPA1/HLA-DPB1/HSPH1/HLA-A/HLA-DRB1/HLA-DRB5/HLA-DRA/HLA-E/B2M/NFKBIZ/HSPD1/HLA-DMA/HMGB1/HLA-G/HLA-DMB/CCL5/CD24	18	UP	ALL_EPCAM
GO:0002831	regulation of response to biotic stimulus	19/184	327/18722	5.91737e-10	5.41219e-08	4.26835e-08	HLA-B/HSP90AA1/PGC/IRF1/HLA-A/HLA-DRB1/HLA-F/HLA-E/STAT1/HSPD1/NLRC5/HSP90AB1/HMGB1/BIRC3/PARP14/CYBA/HLA-G/CCL5/IRF7	19	UP	ALL_EPCAM
GO:0044403	biological process involved in symbiotic interaction	18/184	290/18722	5.98239e-10	5.41219e-08	4.26835e-08	IFI27/CD74/IFITM1/HSPA1B/IFITM3/HLA-DRB1/LY6E/HSPA8/HSPD1/HSP90AB1/HSPA1A/TRIM31/ROMO1/PPIB/JUN/CCL5/TCP1/LDLR	18	UP	ALL_EPCAM
GO:0050863	regulation of T cell activation	19/184	329/18722	6.55402e-10	5.74966e-08	4.5345e-08	CD74/HLA-DPA1/HLA-DPB1/IRF1/HSPH1/HLA-A/HLA-DRB1/HLA-DRB5/HLA-DRA/HLA-E/B2M/NFKBIZ/HSPD1/HLA-DMA/HMGB1/HLA-G/HLA-DMB/CCL5/CD24	19	UP	ALL_EPCAM
GO:0016032	viral process	21/184	415/18722	8.71062e-10	7.41684e-08	5.84933e-08	IFI27/CD74/IFITM1/BST2/HSPA1B/IFITM3/HLA-DRB1/STAT1/LY6E/HSPA8/HSP90AB1/HSPA1A/TRIM31/ISG20/PPIB/JUN/CCL5/MX1/IRF7/LDLR/PABPC1	21	UP	ALL_EPCAM
GO:1903037	regulation of leukocyte cell-cell adhesion	19/184	336/18722	9.31785e-10	7.70719e-08	6.07832e-08	CD74/HLA-DPA1/HLA-DPB1/IRF1/HSPH1/HLA-A/HLA-DRB1/HLA-DRB5/HLA-DRA/HLA-E/B2M/NFKBIZ/HSPD1/HLA-DMA/HMGB1/HLA-G/HLA-DMB/CCL5/CD24	19	UP	ALL_EPCAM
GO:0001819	positive regulation of cytokine production	22/184	467/18722	1.28116e-09	1.03027e-07	8.12528e-08	CD74/HLA-DPA1/HLA-DPB1/HSP90AA1/IRF1/MIF/HLA-A/HSPA1B/HLA-F/HLA-E/B2M/STAT1/HSPB1/HSPD1/HMGB1/HSPA1A/SLC7A5/DDX21/CYBA/CXCL17/HLA-G/IRF7	22	UP	ALL_EPCAM
GO:0002440	production of molecular mediator of immune response	18/184	308/18722	1.56714e-09	1.22618e-07	9.67036e-08	CD74/HLA-DPA1/HLA-DPB1/PGC/BST2/HLA-A/HLA-DRB1/HLA-DRB5/HLA-F/HLA-DRA/HLA-E/B2M/HSPD1/HLA-DMA/SLC7A5/DDX21/HLA-G/HLA-DMB	18	UP	ALL_EPCAM
GO:0042026	protein refolding	7/184	23/18722	1.6956e-09	1.29178e-07	1.01877e-07	HSP90AA1/HSPA1B/B2M/HSPA8/HSPD1/HSPA1A/DNAJA4	7	UP	ALL_EPCAM
GO:0002460	adaptive immune response based on somatic recombination of immune receptors built from immunoglobulin superfamily domains	19/184	356/18722	2.42973e-09	1.79052e-07	1.4121e-07	CD74/HLA-B/HLA-DPA1/HLA-DPB1/HLA-A/HLA-DRB1/HLA-DRB5/HLA-F/HLA-DRA/HLA-E/B2M/NFKBIZ/HSPD1/HLA-DMA/HMGB1/HLA-G/HLA-DMB/IRF7/TCIRG1	19	UP	ALL_EPCAM
GO:0019058	viral life cycle	18/184	317/18722	2.47395e-09	1.79052e-07	1.4121e-07	IFI27/CD74/IFITM1/BST2/HSPA1B/IFITM3/HLA-DRB1/LY6E/HSPA8/HSP90AB1/HSPA1A/TRIM31/ISG20/PPIB/CCL5/MX1/LDLR/PABPC1	18	UP	ALL_EPCAM
GO:0001914	regulation of T cell mediated cytotoxicity	8/184	39/18722	3.54398e-09	2.46708e-07	1.94568e-07	HLA-B/HLA-A/HLA-DRB1/HLA-F/HLA-DRA/HLA-E/B2M/HLA-G	8	UP	ALL_EPCAM
GO:0002711	positive regulation of T cell mediated immunity	9/184	56/18722	3.57918e-09	2.46708e-07	1.94568e-07	HLA-B/HLA-A/HLA-DRB1/HLA-F/HLA-DRA/HLA-E/B2M/HSPD1/HLA-G	9	UP	ALL_EPCAM
GO:0046651	lymphocyte proliferation	17/184	288/18722	3.92582e-09	2.64308e-07	2.08448e-07	CD74/HLA-DPA1/HLA-DPB1/IRF1/MIF/HLA-A/HLA-DRB1/HLA-E/HSPD1/PSMB10/HMGB1/HELLS/HLA-G/HLA-DMB/CD320/CCL5/CD24	17	UP	ALL_EPCAM
GO:0032943	mononuclear cell proliferation	17/184	291/18722	4.58714e-09	3.01813e-07	2.38026e-07	CD74/HLA-DPA1/HLA-DPB1/IRF1/MIF/HLA-A/HLA-DRB1/HLA-E/HSPD1/PSMB10/HMGB1/HELLS/HLA-G/HLA-DMB/CD320/CCL5/CD24	17	UP	ALL_EPCAM
GO:0007159	leukocyte cell-cell adhesion	19/184	371/18722	4.78099e-09	3.07577e-07	2.42572e-07	CD74/HLA-DPA1/HLA-DPB1/IRF1/HSPH1/HLA-A/HLA-DRB1/HLA-DRB5/HLA-DRA/HLA-E/B2M/NFKBIZ/HSPD1/HLA-DMA/HMGB1/HLA-G/HLA-DMB/CCL5/CD24	19	UP	ALL_EPCAM
GO:0019221	cytokine-mediated signaling pathway	21/184	472/18722	8.54472e-09	5.3776e-07	4.24108e-07	IFI27/CD74/IFITM1/IRF1/HSPA1B/IFITM3/STAT1/NFKBIA/NLRC5/HSP90AB1/CXCL3/TMSB4X/HSPA1A/BIRC3/CXCL2/PARP14/CCL5/MX1/IRF7/CD24/CLDN18	21	UP	ALL_EPCAM
GO:0002709	regulation of T cell mediated immunity	10/184	85/18722	1.08836e-08	6.70383e-07	5.28701e-07	HLA-B/HLA-A/HLA-DRB1/HLA-F/HLA-DRA/HLA-E/B2M/HSPD1/HMGB1/HLA-G	10	UP	ALL_EPCAM
GO:0009408	response to heat	11/184	110/18722	1.12222e-08	6.7684e-07	5.33794e-07	HSP90AA1/HSPA1B/DNAJA1/DNAJB1/HSPD1/HSP90AB1/HSPA1A/DNAJB6/DNAJA4/DNAJB4/CHORDC1	11	UP	ALL_EPCAM
GO:0002449	lymphocyte mediated immunity	18/184	350/18722	1.16445e-08	6.83798e-07	5.39281e-07	CD74/HLA-B/HLA-DPA1/HLA-DPB1/HLA-A/HLA-DRB1/HLA-DRB5/HLA-F/HLA-DRA/HLA-E/B2M/HSPD1/HLA-DMA/HMGB1/HLA-G/HLA-DMB/IRF7/TCIRG1	18	UP	ALL_EPCAM
GO:0002699	positive regulation of immune effector process	15/184	235/18722	1.181e-08	6.83798e-07	5.39281e-07	CD74/HLA-B/PGC/HLA-A/HLA-DRB1/HLA-F/HLA-DRA/HLA-E/B2M/NFKBIZ/HSPD1/SLC7A5/DDX21/HLA-G/HLA-DMB	15	UP	ALL_EPCAM
GO:0002443	leukocyte mediated immunity	20/184	440/18722	1.38613e-08	7.8683e-07	6.20538e-07	CD74/HLA-B/HLA-DPA1/HLA-DPB1/BST2/HLA-A/HLA-DRB1/HLA-DRB5/HLA-F/HLA-DRA/HLA-E/B2M/HSPD1/HLA-DMA/HMGB1/DDX21/HLA-G/HLA-DMB/IRF7/TCIRG1	20	UP	ALL_EPCAM
GO:0042110	T cell activation	21/184	487/18722	1.47219e-08	8.19018e-07	6.45923e-07	CD74/HLA-DPA1/HLA-DPB1/IRF1/HSPH1/HLA-A/HLA-DRB1/HLA-DRB5/HLA-DRA/HLA-E/B2M/NFKBIZ/HSPD1/HLA-DMA/PSMB10/HMGB1/HLA-G/HLA-DMB/CCL5/TCIRG1/CD24	21	UP	ALL_EPCAM
GO:0034341	response to interferon-gamma	12/184	141/18722	1.49941e-08	8.19018e-07	6.45923e-07	CD74/HLA-DPA1/IFITM1/IRF1/BST2/IFITM3/STAT1/NLRC5/HSP90AB1/PARP14/GBP1/CCL5	12	UP	ALL_EPCAM
GO:0070663	regulation of leukocyte proliferation	15/184	245/18722	2.06507e-08	1.1071e-06	8.73124e-07	CD74/HLA-DPA1/HLA-DPB1/IRF1/BST2/MIF/HLA-A/HLA-DRB1/HLA-E/HMGB1/HLA-G/HLA-DMB/CD320/CCL5/CD24	15	UP	ALL_EPCAM
GO:0019724	B cell mediated immunity	14/184	210/18722	2.13321e-08	1.12285e-06	8.85539e-07	CD74/HLA-DPA1/HLA-DPB1/HLA-DRB1/HLA-DRB5/HLA-DRA/HLA-E/B2M/HSPD1/HLA-DMA/HLA-G/HLA-DMB/IRF7/TCIRG1	14	UP	ALL_EPCAM
GO:0009266	response to temperature stimulus	13/184	178/18722	2.3484e-08	1.20604e-06	9.51154e-07	HSP90AA1/HSPA1B/PCSK1N/DNAJA1/DNAJB1/HSPD1/NFKBIA/HSP90AB1/HSPA1A/DNAJB6/DNAJA4/DNAJB4/CHORDC1	13	UP	ALL_EPCAM
GO:0001913	T cell mediated cytotoxicity	8/184	49/18722	2.38904e-08	1.20604e-06	9.51154e-07	HLA-B/HLA-A/HLA-DRB1/HLA-F/HLA-DRA/HLA-E/B2M/HLA-G	8	UP	ALL_EPCAM
GO:1903706	regulation of hemopoiesis	18/184	367/18722	2.41625e-08	1.20604e-06	9.51154e-07	CD74/HLA-B/IRF1/HSPA1B/HLA-DRB1/HLA-DRA/B2M/STAT1/NFKBIZ/NFKBIA/HMGB1/HSPA1A/HLA-G/JUN/ID2/TESC/IRF7/CLDN18	18	UP	ALL_EPCAM
GO:0002381	immunoglobulin production involved in immunoglobulin-mediated immune response	9/184	70/18722	2.73026e-08	1.33968e-06	1.05655e-06	HLA-DPA1/HLA-DPB1/HLA-DRB1/HLA-DRB5/HLA-DRA/B2M/HSPD1/HLA-DMA/HLA-DMB	9	UP	ALL_EPCAM
GO:0070665	positive regulation of leukocyte proliferation	12/184	150/18722	3.00596e-08	1.45038e-06	1.14385e-06	CD74/HLA-DPA1/HLA-DPB1/BST2/MIF/HLA-A/HLA-E/HMGB1/HLA-DMB/CD320/CCL5/CD24	12	UP	ALL_EPCAM
GO:0002819	regulation of adaptive immune response	13/184	183/18722	3.26676e-08	1.55037e-06	1.22271e-06	HLA-B/IRF1/HLA-A/HLA-DRB1/HLA-F/HLA-DRA/HLA-E/B2M/NFKBIZ/HSPD1/HMGB1/HLA-G/IRF7	13	UP	ALL_EPCAM
GO:0045088	regulation of innate immune response	14/184	218/18722	3.41925e-08	1.59657e-06	1.25914e-06	HLA-B/HSP90AA1/IRF1/HLA-A/HLA-F/HLA-E/NLRC5/HSP90AB1/HMGB1/BIRC3/PARP14/HLA-G/CCL5/IRF7	14	UP	ALL_EPCAM
GO:0090084	negative regulation of inclusion body assembly	5/184	11/18722	3.8244e-08	1.7574e-06	1.38599e-06	HSPA1B/DNAJB1/HSPA1A/DNAJB6/DNAJA4	5	UP	ALL_EPCAM
GO:0002697	regulation of immune effector process	17/184	339/18722	4.3748e-08	1.97891e-06	1.56068e-06	CD74/HLA-B/PGC/BST2/HLA-A/HLA-DRB1/HLA-F/HLA-DRA/HLA-E/B2M/NFKBIZ/HSPD1/HMGB1/SLC7A5/DDX21/HLA-G/HLA-DMB	17	UP	ALL_EPCAM
GO:0032103	positive regulation of response to external stimulus	19/184	427/18722	4.57014e-08	2.03547e-06	1.60528e-06	GHRL/CD74/HSP90AA1/PGC/HLA-F/HLA-E/NFKBIZ/HSPB1/HSPD1/NFKBIA/NLRC5/TMSB4X/HMGB1/CYBA/CXCL17/HLA-G/CCL5/IRF7/LDLR	19	UP	ALL_EPCAM
GO:0050670	regulation of lymphocyte proliferation	14/184	225/18722	5.0821e-08	2.2292e-06	1.75807e-06	CD74/HLA-DPA1/HLA-DPB1/IRF1/MIF/HLA-A/HLA-DRB1/HLA-E/HMGB1/HLA-G/HLA-DMB/CD320/CCL5/CD24	14	UP	ALL_EPCAM
GO:0032944	regulation of mononuclear cell proliferation	14/184	227/18722	5.67614e-08	2.4526e-06	1.93426e-06	CD74/HLA-DPA1/HLA-DPB1/IRF1/MIF/HLA-A/HLA-DRB1/HLA-E/HMGB1/HLA-G/HLA-DMB/CD320/CCL5/CD24	14	UP	ALL_EPCAM
GO:0045785	positive regulation of cell adhesion	19/184	437/18722	6.57819e-08	2.80057e-06	2.20868e-06	CD74/HLA-DPA1/HLA-DPB1/HSPH1/HLA-A/HLA-DRB1/HLA-DRB5/HLA-DRA/HLA-E/B2M/AGR2/NFKBIZ/HSPD1/HLA-DMA/HMGB1/HLA-G/HLA-DMB/CCL5/CD24	19	UP	ALL_EPCAM
GO:0001912	positive regulation of leukocyte mediated cytotoxicity	8/184	56/18722	7.09668e-08	2.97752e-06	2.34824e-06	HLA-B/HLA-A/HLA-DRB1/HLA-F/HLA-DRA/HLA-E/B2M/HLA-G	8	UP	ALL_EPCAM
GO:0050792	regulation of viral process	12/184	164/18722	8.09849e-08	3.3493e-06	2.64145e-06	CD74/IFITM1/BST2/IFITM3/HLA-DRB1/STAT1/LY6E/TRIM31/ISG20/CCL5/MX1/PABPC1	12	UP	ALL_EPCAM
GO:0034340	response to type I interferon	8/184	58/18722	9.4172e-08	3.83983e-06	3.0283e-06	IFI27/IFITM1/IFITM3/STAT1/NLRC5/HSP90AB1/MX1/IRF7	8	UP	ALL_EPCAM
GO:0022407	regulation of cell-cell adhesion	19/184	448/18722	9.70272e-08	3.9013e-06	3.07678e-06	CD74/HLA-DPA1/HLA-DPB1/IRF1/HSPH1/HLA-A/HLA-DRB1/HLA-DRB5/HLA-DRA/HLA-E/B2M/NFKBIZ/HSPD1/HLA-DMA/HMGB1/HLA-G/HLA-DMB/CCL5/CD24	19	UP	ALL_EPCAM
GO:0002824	positive regulation of adaptive immune response based on somatic recombination of immune receptors built from immunoglobulin superfamily domains	10/184	107/18722	1.01434e-07	4.02264e-06	3.17248e-06	HLA-B/HLA-A/HLA-DRB1/HLA-F/HLA-DRA/HLA-E/B2M/NFKBIZ/HSPD1/HLA-G	10	UP	ALL_EPCAM
GO:0002833	positive regulation of response to biotic stimulus	12/184	168/18722	1.05576e-07	4.13029e-06	3.25738e-06	HSP90AA1/PGC/HLA-DRB1/HLA-F/HLA-E/HSPD1/NLRC5/HMGB1/CYBA/HLA-G/CCL5/IRF7	12	UP	ALL_EPCAM
GO:0031349	positive regulation of defense response	15/184	278/18722	1.09346e-07	4.21993e-06	3.32807e-06	CCK/HSP90AA1/PGC/HLA-F/HLA-E/NFKBIZ/HSPD1/NFKBIA/NLRC5/HMGB1/CYBA/HLA-G/CCL5/IRF7/LDLR	15	UP	ALL_EPCAM
GO:0050671	positive regulation of lymphocyte proliferation	11/184	137/18722	1.10782e-07	4.21993e-06	3.32807e-06	CD74/HLA-DPA1/HLA-DPB1/MIF/HLA-A/HLA-E/HMGB1/HLA-DMB/CD320/CCL5/CD24	11	UP	ALL_EPCAM
GO:0032946	positive regulation of mononuclear cell proliferation	11/184	138/18722	1.19359e-07	4.4876e-06	3.53917e-06	CD74/HLA-DPA1/HLA-DPB1/MIF/HLA-A/HLA-E/HMGB1/HLA-DMB/CD320/CCL5/CD24	11	UP	ALL_EPCAM
GO:0002456	T cell mediated immunity	10/184	109/18722	1.2101e-07	4.49132e-06	3.54211e-06	HLA-B/HLA-A/HLA-DRB1/HLA-F/HLA-DRA/HLA-E/B2M/HSPD1/HMGB1/HLA-G	10	UP	ALL_EPCAM
GO:0016064	immunoglobulin mediated immune response	13/184	207/18722	1.39137e-07	5.09876e-06	4.02116e-06	CD74/HLA-DPA1/HLA-DPB1/HLA-DRB1/HLA-DRB5/HLA-DRA/HLA-E/B2M/HSPD1/HLA-DMA/HLA-DMB/IRF7/TCIRG1	13	UP	ALL_EPCAM
GO:0002821	positive regulation of adaptive immune response	10/184	112/18722	1.56604e-07	5.6671e-06	4.46939e-06	HLA-B/HLA-A/HLA-DRB1/HLA-F/HLA-DRA/HLA-E/B2M/NFKBIZ/HSPD1/HLA-G	10	UP	ALL_EPCAM
GO:0045637	regulation of myeloid cell differentiation	13/184	210/18722	1.64441e-07	5.87723e-06	4.63511e-06	CD74/HSPA1B/HLA-DRB1/B2M/STAT1/NFKBIA/HMGB1/HSPA1A/JUN/ID2/TESC/IRF7/CLDN18	13	UP	ALL_EPCAM
GO:0031343	positive regulation of cell killing	8/184	63/18722	1.82478e-07	6.44237e-06	5.08081e-06	HLA-B/HLA-A/HLA-DRB1/HLA-F/HLA-DRA/HLA-E/B2M/HLA-G	8	UP	ALL_EPCAM
GO:0002720	positive regulation of cytokine production involved in immune response	8/184	65/18722	2.3387e-07	8.15728e-06	6.43328e-06	CD74/HLA-A/HLA-F/HLA-E/B2M/SLC7A5/DDX21/HLA-G	8	UP	ALL_EPCAM
GO:1903900	regulation of viral life cycle	11/184	148/18722	2.43489e-07	8.39169e-06	6.61815e-06	CD74/IFITM1/BST2/IFITM3/HLA-DRB1/LY6E/TRIM31/ISG20/CCL5/MX1/PABPC1	11	UP	ALL_EPCAM
GO:0031342	negative regulation of cell killing	6/184	28/18722	2.61408e-07	8.90324e-06	7.02159e-06	HLA-B/HLA-A/HLA-F/HLA-E/HSP90AB1/HLA-G	6	UP	ALL_EPCAM
GO:0048525	negative regulation of viral process	9/184	92/18722	3.03006e-07	1.02e-05	8.0443e-06	IFITM1/BST2/IFITM3/STAT1/LY6E/TRIM31/ISG20/CCL5/MX1	9	UP	ALL_EPCAM
GO:0034605	cellular response to heat	8/184	69/18722	3.7468e-07	1.23749e-05	9.7595e-06	HSP90AA1/HSPA1B/DNAJB1/HSPD1/HSP90AB1/HSPA1A/DNAJB6/CHORDC1	8	UP	ALL_EPCAM
GO:0051607	defense response to virus	14/184	265/18722	3.80436e-07	1.23749e-05	9.7595e-06	IFI27/HSP90AA1/IFITM1/IRF1/BST2/IFITM3/STAT1/NLRC5/BIRC3/ISG20/DDX21/GBP1/MX1/IRF7	14	UP	ALL_EPCAM
GO:0140546	defense response to symbiont	14/184	265/18722	3.80436e-07	1.23749e-05	9.7595e-06	IFI27/HSP90AA1/IFITM1/IRF1/BST2/IFITM3/STAT1/NLRC5/BIRC3/ISG20/DDX21/GBP1/MX1/IRF7	14	UP	ALL_EPCAM
GO:0002718	regulation of cytokine production involved in immune response	9/184	96/18722	4.37231e-07	1.40643e-05	1.10919e-05	CD74/BST2/HLA-A/HLA-F/HLA-E/B2M/SLC7A5/DDX21/HLA-G	9	UP	ALL_EPCAM
GO:0090083	regulation of inclusion body assembly	5/184	17/18722	4.88264e-07	1.55332e-05	1.22504e-05	HSPA1B/DNAJB1/HSPA1A/DNAJB6/DNAJA4	5	UP	ALL_EPCAM
GO:0002367	cytokine production involved in immune response	9/184	98/18722	5.21822e-07	1.64204e-05	1.295e-05	CD74/BST2/HLA-A/HLA-F/HLA-E/B2M/SLC7A5/DDX21/HLA-G	9	UP	ALL_EPCAM
GO:0060337	type I interferon signaling pathway	7/184	50/18722	5.52316e-07	1.71931e-05	1.35594e-05	IFI27/IFITM1/IFITM3/STAT1/NLRC5/HSP90AB1/IRF7	7	UP	ALL_EPCAM
GO:0031341	regulation of cell killing	9/184	99/18722	5.69191e-07	1.75299e-05	1.3825e-05	HLA-B/HLA-A/HLA-DRB1/HLA-F/HLA-DRA/HLA-E/B2M/HSP90AB1/HLA-G	9	UP	ALL_EPCAM
GO:0046034	ATP metabolic process	14/184	277/18722	6.48313e-07	1.97565e-05	1.55811e-05	NDUFS5/HSPA1B/HSPA8/NDUFB7/ATP5IF1/TMSB4X/HSPA1A/NDUFS8/NDUFS6/ATP5ME/COX5B/NDUFS7/CCNB1/NDUFB10	14	UP	ALL_EPCAM
GO:0042098	T cell proliferation	12/184	199/18722	6.59555e-07	1.98897e-05	1.56861e-05	HLA-DPA1/HLA-DPB1/IRF1/HLA-A/HLA-DRB1/HLA-E/PSMB10/HMGB1/HLA-G/HLA-DMB/CCL5/CD24	12	UP	ALL_EPCAM
GO:0045953	negative regulation of natural killer cell mediated cytotoxicity	5/184	18/18722	6.70682e-07	2.00168e-05	1.57863e-05	HLA-B/HLA-A/HLA-F/HLA-E/HLA-G	5	UP	ALL_EPCAM
GO:0019079	viral genome replication	10/184	131/18722	6.79548e-07	2.00744e-05	1.58318e-05	IFI27/IFITM1/BST2/IFITM3/HSPA8/ISG20/PPIB/CCL5/MX1/PABPC1	10	UP	ALL_EPCAM
GO:0071357	cellular response to type I interferon	7/184	52/18722	7.27623e-07	2.11082e-05	1.66471e-05	IFI27/IFITM1/IFITM3/STAT1/NLRC5/HSP90AB1/IRF7	7	UP	ALL_EPCAM
GO:0009615	response to virus	16/184	367/18722	7.29126e-07	2.11082e-05	1.66471e-05	IFI27/HSP90AA1/IFITM1/IRF1/BST2/IFITM3/STAT1/HSPB1/NLRC5/BIRC3/ISG20/DDX21/GBP1/CCL5/MX1/IRF7	16	UP	ALL_EPCAM
GO:0045639	positive regulation of myeloid cell differentiation	9/184	103/18722	7.97907e-07	2.28707e-05	1.80371e-05	CD74/HSPA1B/HLA-DRB1/STAT1/HMGB1/HSPA1A/JUN/ID2/TESC	9	UP	ALL_EPCAM
GO:0002705	positive regulation of leukocyte mediated immunity	10/184	134/18722	8.3761e-07	2.37733e-05	1.8749e-05	HLA-B/HLA-A/HLA-DRB1/HLA-F/HLA-DRA/HLA-E/B2M/HSPD1/DDX21/HLA-G	10	UP	ALL_EPCAM
GO:0002822	regulation of adaptive immune response based on somatic recombination of immune receptors built from immunoglobulin superfamily domains	11/184	168/18722	8.67695e-07	2.43881e-05	1.92338e-05	HLA-B/HLA-A/HLA-DRB1/HLA-F/HLA-DRA/HLA-E/B2M/NFKBIZ/HSPD1/HMGB1/HLA-G	11	UP	ALL_EPCAM
GO:0002716	negative regulation of natural killer cell mediated immunity	5/184	19/18722	9.02975e-07	2.51357e-05	1.98234e-05	HLA-B/HLA-A/HLA-F/HLA-E/HLA-G	5	UP	ALL_EPCAM
GO:0042129	regulation of T cell proliferation	11/184	171/18722	1.03387e-06	2.85052e-05	2.24808e-05	HLA-DPA1/HLA-DPB1/IRF1/HLA-A/HLA-DRB1/HLA-E/HMGB1/HLA-G/HLA-DMB/CCL5/CD24	11	UP	ALL_EPCAM
GO:0002683	negative regulation of immune system process	17/184	434/18722	1.42017e-06	3.87618e-05	3.05697e-05	CD74/HLA-B/IRF1/BST2/MIF/HLA-A/HLA-DRB1/HLA-F/HLA-E/NLRC5/HMGB1/PARP14/GBP1/HLA-G/ID2/LDLR/CLDN18	17	UP	ALL_EPCAM
GO:0001910	regulation of leukocyte mediated cytotoxicity	8/184	82/18722	1.43265e-06	3.87618e-05	3.05697e-05	HLA-B/HLA-A/HLA-DRB1/HLA-F/HLA-DRA/HLA-E/B2M/HLA-G	8	UP	ALL_EPCAM
GO:0002708	positive regulation of lymphocyte mediated immunity	9/184	113/18722	1.74485e-06	4.67716e-05	3.68867e-05	HLA-B/HLA-A/HLA-DRB1/HLA-F/HLA-DRA/HLA-E/B2M/HSPD1/HLA-G	9	UP	ALL_EPCAM
GO:0002702	positive regulation of production of molecular mediator of immune response	9/184	117/18722	2.33393e-06	6.19883e-05	4.88874e-05	CD74/PGC/HLA-A/HLA-F/HLA-E/B2M/SLC7A5/DDX21/HLA-G	9	UP	ALL_EPCAM
GO:0002703	regulation of leukocyte mediated immunity	12/184	226/18722	2.51427e-06	6.61709e-05	5.21861e-05	HLA-B/BST2/HLA-A/HLA-DRB1/HLA-F/HLA-DRA/HLA-E/B2M/HSPD1/HMGB1/DDX21/HLA-G	12	UP	ALL_EPCAM
GO:0001906	cell killing	11/184	188/18722	2.61661e-06	6.82439e-05	5.38209e-05	HLA-B/HLA-A/HLA-DRB1/HLA-F/HLA-DRA/HLA-E/B2M/HSP90AB1/ROMO1/LYZ/HLA-G	11	UP	ALL_EPCAM
GO:0001911	negative regulation of leukocyte mediated cytotoxicity	5/184	24/18722	3.1716e-06	8.12546e-05	6.40819e-05	HLA-B/HLA-A/HLA-F/HLA-E/HLA-G	5	UP	ALL_EPCAM
GO:0070841	inclusion body assembly	5/184	24/18722	3.1716e-06	8.12546e-05	6.40819e-05	HSPA1B/DNAJB1/HSPA1A/DNAJB6/DNAJA4	5	UP	ALL_EPCAM
GO:0046596	regulation of viral entry into host cell	6/184	42/18722	3.24715e-06	8.24606e-05	6.5033e-05	CD74/IFITM1/IFITM3/HLA-DRB1/LY6E/TRIM31	6	UP	ALL_EPCAM
GO:1903901	negative regulation of viral life cycle	5/184	25/18722	3.93301e-06	9.90093e-05	7.80842e-05	IFITM1/BST2/IFITM3/LY6E/TRIM31	5	UP	ALL_EPCAM
GO:1902105	regulation of leukocyte differentiation	13/184	279/18722	4.03626e-06	0.000100733	7.94433e-05	CD74/HLA-B/IRF1/HLA-DRB1/HLA-DRA/NFKBIZ/HMGB1/HLA-G/JUN/ID2/TESC/IRF7/CLDN18	13	UP	ALL_EPCAM
GO:0002424	T cell mediated immune response to tumor cell	4/184	12/18722	4.2029e-06	0.000103995	8.2016e-05	HLA-A/HLA-DRB1/HSPD1/HMGB1	4	UP	ALL_EPCAM
GO:0042773	ATP synthesis coupled electron transport	8/184	95/18722	4.38318e-06	0.000106633	8.40966e-05	NDUFS5/NDUFB7/NDUFS8/NDUFS6/COX5B/NDUFS7/CCNB1/NDUFB10	8	UP	ALL_EPCAM
GO:0042775	mitochondrial ATP synthesis coupled electron transport	8/184	95/18722	4.38318e-06	0.000106633	8.40966e-05	NDUFS5/NDUFB7/NDUFS8/NDUFS6/COX5B/NDUFS7/CCNB1/NDUFB10	8	UP	ALL_EPCAM
GO:0002700	regulation of production of molecular mediator of immune response	10/184	164/18722	5.2259e-06	0.000126075	9.94295e-05	CD74/PGC/BST2/HLA-A/HLA-F/HLA-E/B2M/SLC7A5/DDX21/HLA-G	10	UP	ALL_EPCAM
GO:0030099	myeloid cell differentiation	15/184	381/18722	5.70183e-06	0.00013642	0.000107588	CD74/HSPA1B/HLA-DRB1/B2M/STAT1/NFKBIA/ATP5IF1/HMGB1/HSPA1A/JUN/ID2/TESC/IRF7/TCIRG1/CLDN18	15	UP	ALL_EPCAM
GO:0060333	interferon-gamma-mediated signaling pathway	5/184	27/18722	5.88162e-06	0.000139568	0.000110071	IRF1/STAT1/NLRC5/HSP90AB1/PARP14	5	UP	ALL_EPCAM
GO:0045824	negative regulation of innate immune response	7/184	71/18722	6.18137e-06	0.000145488	0.00011474	HLA-B/HLA-A/HLA-F/HLA-E/NLRC5/PARP14/HLA-G	7	UP	ALL_EPCAM
GO:0002706	regulation of lymphocyte mediated immunity	10/184	168/18722	6.47273e-06	0.000151117	0.00011918	HLA-B/HLA-A/HLA-DRB1/HLA-F/HLA-DRA/HLA-E/B2M/HSPD1/HMGB1/HLA-G	10	UP	ALL_EPCAM
GO:0042102	positive regulation of T cell proliferation	8/184	101/18722	6.93171e-06	0.000160538	0.00012661	HLA-DPA1/HLA-DPB1/HLA-A/HLA-E/HMGB1/HLA-DMB/CCL5/CD24	8	UP	ALL_EPCAM
GO:0052372	modulation by symbiont of entry into host	6/184	49/18722	8.17638e-06	0.000187862	0.000148158	CD74/IFITM1/IFITM3/HLA-DRB1/LY6E/TRIM31	6	UP	ALL_EPCAM
GO:0002475	antigen processing and presentation via MHC class Ib	4/184	14/18722	8.36923e-06	0.000190779	0.000150459	HLA-F/HLA-E/B2M/HLA-G	4	UP	ALL_EPCAM
GO:0046634	regulation of alpha-beta T cell activation	8/184	104/18722	8.61625e-06	0.000194875	0.00015369	IRF1/HSPH1/HLA-A/HLA-DRB1/HLA-DRA/HLA-E/NFKBIZ/HMGB1	8	UP	ALL_EPCAM
GO:0001961	positive regulation of cytokine-mediated signaling pathway	6/184	50/18722	9.21603e-06	0.000206825	0.000163114	CD74/HSPA1B/NLRC5/HSPA1A/PARP14/IRF7	6	UP	ALL_EPCAM
GO:0031348	negative regulation of defense response	12/184	258/18722	9.74139e-06	0.000216933	0.000171086	CCK/GHRL/HLA-B/HLA-A/HLA-DRB1/HLA-F/HLA-E/NLRC5/PARP14/CXCL17/HLA-G/LDLR	12	UP	ALL_EPCAM
GO:0006120	mitochondrial electron transport, NADH to ubiquinone	6/184	51/18722	1.03602e-05	0.000228952	0.000180564	NDUFS5/NDUFB7/NDUFS8/NDUFS6/NDUFS7/NDUFB10	6	UP	ALL_EPCAM
GO:0006119	oxidative phosphorylation	9/184	141/18722	1.08037e-05	0.000236945	0.000186868	NDUFS5/NDUFB7/NDUFS8/NDUFS6/ATP5ME/COX5B/NDUFS7/CCNB1/NDUFB10	9	UP	ALL_EPCAM
GO:0046718	viral entry into host cell	9/184	144/18722	1.28034e-05	0.00027869	0.000219791	CD74/IFITM1/HSPA1B/IFITM3/HLA-DRB1/LY6E/HSPA1A/TRIM31/LDLR	9	UP	ALL_EPCAM
GO:0035456	response to interferon-beta	5/184	32/18722	1.40985e-05	0.000304591	0.000240218	IFITM1/IRF1/BST2/IFITM3/STAT1	5	UP	ALL_EPCAM
GO:0002764	immune response-regulating signaling pathway	16/184	468/18722	1.61845e-05	0.000347069	0.000273718	HLA-DPB1/IRF1/HLA-A/HSPA1B/HLA-DRB1/NFKBIZ/HSPD1/NFKBIA/HMGB1/HSPA1A/BIRC3/GBP1/CYBA/HLA-G/IRF7/CD24	16	UP	ALL_EPCAM
GO:0022904	respiratory electron transport chain	8/184	114/18722	1.69367e-05	0.000360527	0.000284332	NDUFS5/NDUFB7/NDUFS8/NDUFS6/COX5B/NDUFS7/CCNB1/NDUFB10	8	UP	ALL_EPCAM
GO:0071356	cellular response to tumor necrosis factor	11/184	229/18722	1.70905e-05	0.000361147	0.000284821	HSPA1B/LCN2/STAT1/NFKBIA/TMSB4X/HSPA1A/BIRC3/GBP1/CYBA/CCL5/CLDN18	11	UP	ALL_EPCAM
GO:0001959	regulation of cytokine-mediated signaling pathway	9/184	150/18722	1.77631e-05	0.000372639	0.000293884	CD74/HSPA1B/NLRC5/HSP90AB1/HSPA1A/PARP14/CCL5/IRF7/CD24	9	UP	ALL_EPCAM
GO:0045071	negative regulation of viral genome replication	6/184	56/18722	1.79335e-05	0.000373506	0.000294568	IFITM1/BST2/IFITM3/ISG20/CCL5/MX1	6	UP	ALL_EPCAM
GO:0044409	entry into host	9/184	151/18722	1.8731e-05	0.000387331	0.00030547	CD74/IFITM1/HSPA1B/IFITM3/HLA-DRB1/LY6E/HSPA1A/TRIM31/LDLR	9	UP	ALL_EPCAM
GO:0060760	positive regulation of response to cytokine stimulus	6/184	57/18722	1.9881e-05	0.000408194	0.000321925	CD74/HSPA1B/NLRC5/HSPA1A/PARP14/IRF7	6	UP	ALL_EPCAM
GO:0045069	regulation of viral genome replication	7/184	85/18722	2.0438e-05	0.000416676	0.000328614	IFITM1/BST2/IFITM3/ISG20/CCL5/MX1/PABPC1	7	UP	ALL_EPCAM
GO:0071346	cellular response to interferon-gamma	8/184	118/18722	2.17744e-05	0.000440818	0.000347654	HLA-DPA1/IRF1/STAT1/NLRC5/HSP90AB1/PARP14/GBP1/CCL5	8	UP	ALL_EPCAM
GO:0032481	positive regulation of type I interferon production	6/184	58/18722	2.19954e-05	0.000442199	0.000348742	HSP90AA1/IRF1/STAT1/HSPD1/HMGB1/IRF7	6	UP	ALL_EPCAM
GO:0019646	aerobic electron transport chain	7/184	87/18722	2.37999e-05	0.000475176	0.000374751	NDUFS5/NDUFB7/NDUFS8/NDUFS6/COX5B/NDUFS7/NDUFB10	7	UP	ALL_EPCAM
GO:0046631	alpha-beta T cell activation	9/184	156/18722	2.42721e-05	0.000481286	0.000379569	IRF1/HSPH1/HLA-A/HLA-DRB1/HLA-DRA/HLA-E/NFKBIZ/HMGB1/TCIRG1	9	UP	ALL_EPCAM
GO:1902107	positive regulation of leukocyte differentiation	9/184	157/18722	2.55329e-05	0.000499444	0.00039389	CD74/HLA-DRB1/HLA-DRA/NFKBIZ/HMGB1/HLA-G/JUN/ID2/TESC	9	UP	ALL_EPCAM
GO:1903708	positive regulation of hemopoiesis	9/184	157/18722	2.55329e-05	0.000499444	0.00039389	CD74/HLA-DRB1/HLA-DRA/NFKBIZ/HMGB1/HLA-G/JUN/ID2/TESC	9	UP	ALL_EPCAM
GO:0001909	leukocyte mediated cytotoxicity	8/184	124/18722	3.11715e-05	0.000605648	0.000477648	HLA-B/HLA-A/HLA-DRB1/HLA-F/HLA-DRA/HLA-E/B2M/HLA-G	8	UP	ALL_EPCAM
GO:0060759	regulation of response to cytokine stimulus	9/184	162/18722	3.27042e-05	0.00063119	0.000497792	CD74/HSPA1B/NLRC5/HSP90AB1/HSPA1A/PARP14/CCL5/IRF7/CD24	9	UP	ALL_EPCAM
GO:0051701	biological process involved in interaction with host	10/184	203/18722	3.35278e-05	0.000642801	0.000506949	CD74/IFITM1/HSPA1B/IFITM3/HLA-DRB1/LY6E/HSPA1A/TRIM31/TCP1/LDLR	10	UP	ALL_EPCAM
GO:0002704	negative regulation of leukocyte mediated immunity	6/184	63/18722	3.54532e-05	0.000675243	0.000532534	HLA-B/BST2/HLA-A/HLA-F/HLA-E/HLA-G	6	UP	ALL_EPCAM
GO:0051702	biological process involved in interaction with symbiont	7/184	94/18722	3.93526e-05	0.000744612	0.000587242	IFI27/HSPA8/HSPD1/ROMO1/PPIB/JUN/CCL5	7	UP	ALL_EPCAM
GO:0034612	response to tumor necrosis factor	11/184	253/18722	4.27355e-05	0.000803373	0.000633584	HSPA1B/LCN2/STAT1/NFKBIA/TMSB4X/HSPA1A/BIRC3/GBP1/CYBA/CCL5/CLDN18	11	UP	ALL_EPCAM
GO:0045089	positive regulation of innate immune response	8/184	131/18722	4.62057e-05	0.000863003	0.000680612	HSP90AA1/HLA-F/HLA-E/NLRC5/HMGB1/HLA-G/CCL5/IRF7	8	UP	ALL_EPCAM
GO:0045655	regulation of monocyte differentiation	4/184	21/18722	4.74159e-05	0.000874325	0.000689542	CD74/HLA-DRB1/JUN/IRF7	4	UP	ALL_EPCAM
GO:0046597	negative regulation of viral entry into host cell	4/184	21/18722	4.74159e-05	0.000874325	0.000689542	IFITM1/IFITM3/LY6E/TRIM31	4	UP	ALL_EPCAM
GO:0046635	positive regulation of alpha-beta T cell activation	6/184	67/18722	5.04078e-05	0.000923612	0.000728412	HSPH1/HLA-A/HLA-DRB1/HLA-DRA/HLA-E/NFKBIZ	6	UP	ALL_EPCAM
GO:2001243	negative regulation of intrinsic apoptotic signaling pathway	7/184	98/18722	5.1463e-05	0.000937015	0.000738982	CD74/MIF/DNAJA1/HSPB1/HSPA1A/HELLS/MUC1	7	UP	ALL_EPCAM
GO:0002221	pattern recognition receptor signaling pathway	9/184	172/18722	5.22522e-05	0.000945438	0.000745625	IRF1/HSPA1B/HSPD1/NFKBIA/HMGB1/HSPA1A/BIRC3/CYBA/IRF7	9	UP	ALL_EPCAM
GO:0033209	tumor necrosis factor-mediated signaling pathway	7/184	99/18722	5.49244e-05	0.000987615	0.000778888	HSPA1B/STAT1/NFKBIA/TMSB4X/HSPA1A/BIRC3/CLDN18	7	UP	ALL_EPCAM
GO:0002377	immunoglobulin production	10/184	216/18722	5.66688e-05	0.00101269	0.000798666	HLA-DPA1/HLA-DPB1/HLA-DRB1/HLA-DRB5/HLA-DRA/HLA-E/B2M/HSPD1/HLA-DMA/HLA-DMB	10	UP	ALL_EPCAM
GO:0032727	positive regulation of interferon-alpha production	4/184	22/18722	5.75091e-05	0.0010214	0.000805536	STAT1/HSPD1/HMGB1/IRF7	4	UP	ALL_EPCAM
GO:0022900	electron transport chain	9/184	175/18722	5.97554e-05	0.00104844	0.000826855	NDUFS5/NDUFB7/NDUFS8/NDUFS6/CYBA/COX5B/NDUFS7/CCNB1/NDUFB10	9	UP	ALL_EPCAM
GO:0052126	movement in host environment	9/184	175/18722	5.97554e-05	0.00104844	0.000826855	CD74/IFITM1/HSPA1B/IFITM3/HLA-DRB1/LY6E/HSPA1A/TRIM31/LDLR	9	UP	ALL_EPCAM
GO:0051131	chaperone-mediated protein complex assembly	4/184	23/18722	6.90835e-05	0.00119809	0.000944883	HSP90AA1/HSPD1/HSP90AB1/HSPA1A	4	UP	ALL_EPCAM
GO:0042269	regulation of natural killer cell mediated cytotoxicity	5/184	44/18722	6.91128e-05	0.00119809	0.000944883	HLA-B/HLA-A/HLA-F/HLA-E/HLA-G	5	UP	ALL_EPCAM
GO:0043903	regulation of biological process involved in symbiotic interaction	6/184	72/18722	7.57795e-05	0.00130584	0.00102986	CD74/IFITM1/IFITM3/HLA-DRB1/LY6E/TRIM31	6	UP	ALL_EPCAM
GO:0062207	regulation of pattern recognition receptor signaling pathway	7/184	105/18722	7.99257e-05	0.00136914	0.00107978	IRF1/HSPA1B/HMGB1/HSPA1A/BIRC3/CYBA/IRF7	7	UP	ALL_EPCAM
GO:0002832	negative regulation of response to biotic stimulus	7/184	108/18722	9.55257e-05	0.00162675	0.00128294	HLA-B/HLA-A/HLA-F/HLA-E/NLRC5/PARP14/HLA-G	7	UP	ALL_EPCAM
GO:0051204	protein insertion into mitochondrial membrane	4/184	25/18722	9.71864e-05	0.00163578	0.00129007	HSP90AA1/ROMO1/TIMM10/TIMM8B	4	UP	ALL_EPCAM
GO:0070423	nucleotide-binding oligomerization domain containing signaling pathway	4/184	25/18722	9.71864e-05	0.00163578	0.00129007	HSPA1B/NFKBIA/HSPA1A/BIRC3	4	UP	ALL_EPCAM
GO:0002715	regulation of natural killer cell mediated immunity	5/184	48/18722	0.000105564	0.00176652	0.00139317	HLA-B/HLA-A/HLA-F/HLA-E/HLA-G	5	UP	ALL_EPCAM
GO:0009060	aerobic respiration	9/184	189/18722	0.000107912	0.00179543	0.00141598	NDUFS5/NDUFB7/NDUFS8/NDUFS6/ATP5ME/COX5B/NDUFS7/CCNB1/NDUFB10	9	UP	ALL_EPCAM
GO:0002418	immune response to tumor cell	4/184	26/18722	0.000113978	0.00187481	0.00147858	HLA-A/HLA-DRB1/HSPD1/HMGB1	4	UP	ALL_EPCAM
GO:0035872	nucleotide-binding domain, leucine rich repeat containing receptor signaling pathway	4/184	26/18722	0.000113978	0.00187481	0.00147858	HSPA1B/NFKBIA/HSPA1A/BIRC3	4	UP	ALL_EPCAM
GO:0050821	protein stabilization	9/184	191/18722	0.000116905	0.00191208	0.00150797	HSP90AA1/HSPA1B/HSPD1/PFN1/HSP90AB1/HSPA1A/PPIB/TCP1/TESC	9	UP	ALL_EPCAM
GO:0032609	interferon-gamma production	7/184	112/18722	0.000120096	0.00194233	0.00153183	HLA-DPA1/HLA-DPB1/HLA-A/HLA-DRB1/HSPD1/HMGB1/SLC7A5	7	UP	ALL_EPCAM
GO:0032649	regulation of interferon-gamma production	7/184	112/18722	0.000120096	0.00194233	0.00153183	HLA-DPA1/HLA-DPB1/HLA-A/HLA-DRB1/HSPD1/HMGB1/SLC7A5	7	UP	ALL_EPCAM
GO:0006636	unsaturated fatty acid biosynthetic process	5/184	51/18722	0.000141414	0.00227441	0.00179372	CD74/MIF/FADS2/FABP5/SCD	5	UP	ALL_EPCAM
GO:0045657	positive regulation of monocyte differentiation	3/184	11/18722	0.000145408	0.00232573	0.0018342	CD74/HLA-DRB1/JUN	3	UP	ALL_EPCAM
GO:0002507	tolerance induction	4/184	28/18722	0.000153723	0.00240556	0.00189716	HLA-B/HLA-E/HMGB1/HLA-G	4	UP	ALL_EPCAM
GO:0032607	interferon-alpha production	4/184	28/18722	0.000153723	0.00240556	0.00189716	STAT1/HSPD1/HMGB1/IRF7	4	UP	ALL_EPCAM
GO:0032647	regulation of interferon-alpha production	4/184	28/18722	0.000153723	0.00240556	0.00189716	STAT1/HSPD1/HMGB1/IRF7	4	UP	ALL_EPCAM
GO:0045589	regulation of regulatory T cell differentiation	4/184	28/18722	0.000153723	0.00240556	0.00189716	IRF1/HLA-DRB1/HLA-DRA/HLA-G	4	UP	ALL_EPCAM
GO:0002707	negative regulation of lymphocyte mediated immunity	5/184	53/18722	0.000170038	0.00264655	0.00208722	HLA-B/HLA-A/HLA-F/HLA-E/HLA-G	5	UP	ALL_EPCAM
GO:1902253	regulation of intrinsic apoptotic signaling pathway by p53 class mediator	4/184	29/18722	0.000176957	0.00273952	0.00216054	CD74/MIF/UBB/MUC1	4	UP	ALL_EPCAM
GO:0031647	regulation of protein stability	11/184	298/18722	0.00018286	0.00281347	0.00221886	HSP90AA1/HSPA1B/HSPA8/HSPD1/PFN1/HSP90AB1/HSPA1A/PPIB/TCP1/TESC/ISOC2	11	UP	ALL_EPCAM
GO:0002761	regulation of myeloid leukocyte differentiation	7/184	120/18722	0.000184649	0.00281347	0.00221886	CD74/HLA-DRB1/JUN/ID2/TESC/IRF7/CLDN18	7	UP	ALL_EPCAM
GO:0072655	establishment of protein localization to mitochondrion	7/184	120/18722	0.000184649	0.00281347	0.00221886	HSP90AA1/DNAJA1/HSPD1/ATP5IF1/ROMO1/TIMM10/TIMM8B	7	UP	ALL_EPCAM
GO:0045039	protein insertion into mitochondrial inner membrane	3/184	12/18722	0.000192477	0.00290219	0.00228883	ROMO1/TIMM10/TIMM8B	3	UP	ALL_EPCAM
GO:0097201	negative regulation of transcription from RNA polymerase II promoter in response to stress	3/184	12/18722	0.000192477	0.00290219	0.00228883	DNAJB1/HSPA1A/JUN	3	UP	ALL_EPCAM
GO:0002224	toll-like receptor signaling pathway	7/184	121/18722	0.000194383	0.00291575	0.00229952	IRF1/HSPD1/NFKBIA/HMGB1/BIRC3/CYBA/IRF7	7	UP	ALL_EPCAM
GO:0090151	establishment of protein localization to mitochondrial membrane	4/184	30/18722	0.000202621	0.00302365	0.00238462	HSP90AA1/ROMO1/TIMM10/TIMM8B	4	UP	ALL_EPCAM
GO:0019730	antimicrobial humoral response	7/184	122/18722	0.000204528	0.00303645	0.00239471	PGC/HLA-A/HLA-E/CXCL3/CXCL2/ROMO1/LYZ	7	UP	ALL_EPCAM
GO:0006633	fatty acid biosynthetic process	8/184	163/18722	0.000212503	0.00313875	0.0024754	GIP/CD74/MIF/GSTM1/ACSL3/FADS2/FABP5/SCD	8	UP	ALL_EPCAM
GO:2001242	regulation of intrinsic apoptotic signaling pathway	8/184	164/18722	0.000221553	0.00324155	0.00255647	CD74/MIF/DNAJA1/HSPB1/UBB/HSPA1A/HELLS/MUC1	8	UP	ALL_EPCAM
GO:1903362	regulation of cellular protein catabolic process	10/184	255/18722	0.000221702	0.00324155	0.00255647	HSP90AA1/HSPA1B/PSME2/HSP90AB1/ATP5IF1/UBB/HSPA1A/ELOB/ZFAND2A/LDLR	10	UP	ALL_EPCAM
GO:0045066	regulatory T cell differentiation	4/184	31/18722	0.000230863	0.00335853	0.00264873	IRF1/HLA-DRB1/HLA-DRA/HLA-G	4	UP	ALL_EPCAM
GO:0070585	protein localization to mitochondrion	7/184	125/18722	0.000237553	0.00342777	0.00270333	HSP90AA1/DNAJA1/HSPD1/ATP5IF1/ROMO1/TIMM10/TIMM8B	7	UP	ALL_EPCAM
GO:0031396	regulation of protein ubiquitination	9/184	210/18722	0.000238265	0.00342777	0.00270333	HSP90AA1/HSPA1B/DNAJA1/CENPX/HSP90AB1/UBB/HSPA1A/BIRC3/SQSTM1	9	UP	ALL_EPCAM
GO:0010257	NADH dehydrogenase complex assembly	5/184	57/18722	0.000240358	0.00342777	0.00270333	NDUFS5/NDUFB7/NDUFS8/NDUFS7/NDUFB10	5	UP	ALL_EPCAM
GO:0032981	mitochondrial respiratory chain complex I assembly	5/184	57/18722	0.000240358	0.00342777	0.00270333	NDUFS5/NDUFB7/NDUFS8/NDUFS7/NDUFB10	5	UP	ALL_EPCAM
GO:0070424	regulation of nucleotide-binding oligomerization domain containing signaling pathway	3/184	13/18722	0.000248412	0.00350807	0.00276666	HSPA1B/HSPA1A/BIRC3	3	UP	ALL_EPCAM
GO:2001198	regulation of dendritic cell differentiation	3/184	13/18722	0.000248412	0.00350807	0.00276666	HLA-B/HMGB1/HLA-G	3	UP	ALL_EPCAM
GO:0031667	response to nutrient levels	14/184	474/18722	0.000256721	0.0036078	0.00284531	CCK/GHRL/GIP/LCN2/STAT1/PCSK1N/HSPA8/EEF2/CYBA/JUN/EIF4EBP1/ACSL3/GLUL/LDLR	14	UP	ALL_EPCAM
GO:0002763	positive regulation of myeloid leukocyte differentiation	5/184	58/18722	0.000260958	0.00364964	0.00287831	CD74/HLA-DRB1/JUN/ID2/TESC	5	UP	ALL_EPCAM
GO:0032102	negative regulation of response to external stimulus	13/184	420/18722	0.000272912	0.00379847	0.00299568	CCK/GHRL/HLA-B/MIF/HLA-A/HLA-DRB1/HLA-F/HLA-E/NLRC5/PARP14/CXCL17/HLA-G/LDLR	13	UP	ALL_EPCAM
GO:0002753	cytoplasmic pattern recognition receptor signaling pathway	5/184	60/18722	0.000306155	0.00422056	0.00332857	HSPA1B/NFKBIA/HSPA1A/BIRC3/IRF7	5	UP	ALL_EPCAM
GO:0051851	modulation by host of symbiont process	5/184	60/18722	0.000306155	0.00422056	0.00332857	IFI27/HSPA8/PPIB/JUN/CCL5	5	UP	ALL_EPCAM
GO:1903131	mononuclear cell differentiation	13/184	426/18722	0.000312695	0.00428622	0.00338035	CD74/HLA-B/IRF1/HLA-DRB1/HLA-DRA/B2M/NFKBIZ/HMGB1/HLA-G/JUN/ID2/IRF7/TCIRG1	13	UP	ALL_EPCAM
GO:1902166	negative regulation of intrinsic apoptotic signaling pathway in response to DNA damage by p53 class mediator	3/184	14/18722	0.000313879	0.00428622	0.00338035	CD74/MIF/MUC1	3	UP	ALL_EPCAM
GO:0043254	regulation of protein-containing complex assembly	13/184	427/18722	0.000319784	0.00434637	0.00342779	CCK/HSP90AA1/HSPA1B/HSPA8/PFN1/TMSB4X/HMGB1/HSPA1A/TMSB10/EIF4EBP1/CDC42EP1/LMO4/BAIAP2	13	UP	ALL_EPCAM
GO:0045619	regulation of lymphocyte differentiation	8/184	174/18722	0.000330732	0.00445508	0.00351352	CD74/IRF1/HLA-DRB1/HLA-DRA/NFKBIZ/HMGB1/HLA-G/ID2	8	UP	ALL_EPCAM
GO:0043030	regulation of macrophage activation	5/184	61/18722	0.000330861	0.00445508	0.00351352	CD74/MIF/HSPD1/LDLR/JUND	5	UP	ALL_EPCAM
GO:0097529	myeloid leukocyte migration	9/184	220/18722	0.000335777	0.00450034	0.00354922	CD74/MIF/GP2/CXCL3/HMGB1/CXCL2/CXCL17/PPIB/CCL5	9	UP	ALL_EPCAM
GO:0032479	regulation of type I interferon production	6/184	95/18722	0.000349895	0.00464654	0.00366452	HSP90AA1/IRF1/STAT1/HSPD1/HMGB1/IRF7	6	UP	ALL_EPCAM
GO:0032606	type I interferon production	6/184	95/18722	0.000349895	0.00464654	0.00366452	HSP90AA1/IRF1/STAT1/HSPD1/HMGB1/IRF7	6	UP	ALL_EPCAM
GO:0032615	interleukin-12 production	5/184	62/18722	0.000357047	0.00468085	0.00369158	HLA-B/IRF1/HSPD1/HMGB1/HLA-G	5	UP	ALL_EPCAM
GO:0032655	regulation of interleukin-12 production	5/184	62/18722	0.000357047	0.00468085	0.00369158	HLA-B/IRF1/HSPD1/HMGB1/HLA-G	5	UP	ALL_EPCAM
GO:0052548	regulation of endopeptidase activity	13/184	432/18722	0.000357329	0.00468085	0.00369158	CCK/PSMB9/HSPE1/BST2/PSMB8/PCSK1N/HSPD1/CSTB/PSME2/SPINK4/HMGB1/BIRC3/DNAJB6	13	UP	ALL_EPCAM
GO:0002468	dendritic cell antigen processing and presentation	3/184	15/18722	0.000389517	0.00503416	0.00397022	CD74/HLA-DRB1/HLA-DRA	3	UP	ALL_EPCAM
GO:0098760	response to interleukin-7	3/184	15/18722	0.000389517	0.00503416	0.00397022	HSPD1/HMGB1/STIP1	3	UP	ALL_EPCAM
GO:0098761	cellular response to interleukin-7	3/184	15/18722	0.000389517	0.00503416	0.00397022	HSPD1/HMGB1/STIP1	3	UP	ALL_EPCAM
GO:0030224	monocyte differentiation	4/184	36/18722	0.000415957	0.00535198	0.00422087	CD74/HLA-DRB1/JUN/IRF7	4	UP	ALL_EPCAM
GO:0006626	protein targeting to mitochondrion	6/184	100/18722	0.000460904	0.00590406	0.00465627	HSP90AA1/HSPD1/ATP5IF1/ROMO1/TIMM10/TIMM8B	6	UP	ALL_EPCAM
GO:0045333	cellular respiration	9/184	230/18722	0.000464169	0.00591969	0.0046686	NDUFS5/NDUFB7/NDUFS8/NDUFS6/ATP5ME/COX5B/NDUFS7/CCNB1/NDUFB10	9	UP	ALL_EPCAM
GO:0060330	regulation of response to interferon-gamma	3/184	16/18722	0.000475948	0.0059648	0.00470417	NLRC5/HSP90AB1/PARP14	3	UP	ALL_EPCAM
GO:0060334	regulation of interferon-gamma-mediated signaling pathway	3/184	16/18722	0.000475948	0.0059648	0.00470417	NLRC5/HSP90AB1/PARP14	3	UP	ALL_EPCAM
GO:0070431	nucleotide-binding oligomerization domain containing 2 signaling pathway	3/184	16/18722	0.000475948	0.0059648	0.00470417	HSPA1B/NFKBIA/HSPA1A	3	UP	ALL_EPCAM
GO:1902165	regulation of intrinsic apoptotic signaling pathway in response to DNA damage by p53 class mediator	3/184	16/18722	0.000475948	0.0059648	0.00470417	CD74/MIF/MUC1	3	UP	ALL_EPCAM
GO:1902106	negative regulation of leukocyte differentiation	6/184	102/18722	0.000512296	0.00639266	0.00504161	CD74/IRF1/HMGB1/HLA-G/ID2/CLDN18	6	UP	ALL_EPCAM
GO:0002695	negative regulation of leukocyte activation	8/184	187/18722	0.000534581	0.00664211	0.00523833	CD74/IRF1/HLA-DRB1/HLA-F/HMGB1/HLA-G/ID2/LDLR	8	UP	ALL_EPCAM
GO:0032760	positive regulation of tumor necrosis factor production	6/184	103/18722	0.00053961	0.00667594	0.00526502	MIF/HLA-E/HSPB1/HSPD1/HMGB1/CYBA	6	UP	ALL_EPCAM
GO:0042267	natural killer cell mediated cytotoxicity	5/184	68/18722	0.000548514	0.00675723	0.00532913	HLA-B/HLA-A/HLA-F/HLA-E/HLA-G	5	UP	ALL_EPCAM
GO:0002347	response to tumor cell	4/184	39/18722	0.000567638	0.00689238	0.00543571	HLA-A/HLA-DRB1/HSPD1/HMGB1	4	UP	ALL_EPCAM
GO:0032728	positive regulation of interferon-beta production	4/184	39/18722	0.000567638	0.00689238	0.00543571	HSP90AA1/IRF1/HMGB1/IRF7	4	UP	ALL_EPCAM
GO:0016045	detection of bacterium	3/184	17/18722	0.00057377	0.00689238	0.00543571	HLA-B/HLA-A/HLA-DRB1	3	UP	ALL_EPCAM
GO:0045591	positive regulation of regulatory T cell differentiation	3/184	17/18722	0.00057377	0.00689238	0.00543571	HLA-DRB1/HLA-DRA/HLA-G	3	UP	ALL_EPCAM
GO:0070206	protein trimerization	3/184	17/18722	0.00057377	0.00689238	0.00543571	CD74/MIF/HLA-G	3	UP	ALL_EPCAM
GO:1900034	regulation of cellular response to heat	3/184	17/18722	0.00057377	0.00689238	0.00543571	DNAJB1/DNAJB6/CHORDC1	3	UP	ALL_EPCAM
GO:0045580	regulation of T cell differentiation	7/184	146/18722	0.000607983	0.00727319	0.00573604	CD74/IRF1/HLA-DRB1/HLA-DRA/NFKBIZ/HMGB1/HLA-G	7	UP	ALL_EPCAM
GO:0042116	macrophage activation	6/184	106/18722	0.00062839	0.00745569	0.00587997	CD74/MIF/HSPD1/HMGB1/LDLR/JUND	6	UP	ALL_EPCAM
GO:1903707	negative regulation of hemopoiesis	6/184	106/18722	0.00062839	0.00745569	0.00587997	CD74/IRF1/HMGB1/HLA-G/ID2/CLDN18	6	UP	ALL_EPCAM
GO:0052547	regulation of peptidase activity	13/184	461/18722	0.000657572	0.00773995	0.00610416	CCK/PSMB9/HSPE1/BST2/PSMB8/PCSK1N/HSPD1/CSTB/PSME2/SPINK4/HMGB1/BIRC3/DNAJB6	13	UP	ALL_EPCAM
GO:0097530	granulocyte migration	7/184	148/18722	0.000659186	0.00773995	0.00610416	CD74/GP2/CXCL3/CXCL2/CXCL17/PPIB/CCL5	7	UP	ALL_EPCAM
GO:1903557	positive regulation of tumor necrosis factor superfamily cytokine production	6/184	107/18722	0.000660369	0.00773995	0.00610416	MIF/HLA-E/HSPB1/HSPD1/HMGB1/CYBA	6	UP	ALL_EPCAM
GO:1903320	regulation of protein modification by small protein conjugation or removal	9/184	242/18722	0.000668966	0.0077788	0.0061348	HSP90AA1/HSPA1B/DNAJA1/CENPX/HSP90AB1/UBB/HSPA1A/BIRC3/SQSTM1	9	UP	ALL_EPCAM
GO:0002228	natural killer cell mediated immunity	5/184	71/18722	0.000669058	0.0077788	0.0061348	HLA-B/HLA-A/HLA-F/HLA-E/HLA-G	5	UP	ALL_EPCAM
GO:0002285	lymphocyte activation involved in immune response	8/184	194/18722	0.000680656	0.00785059	0.00619141	CD74/HLA-DRB1/HLA-F/HLA-DRA/NFKBIZ/HSPD1/HMGB1/HLA-DMB	8	UP	ALL_EPCAM
GO:0050777	negative regulation of immune response	8/184	194/18722	0.000680656	0.00785059	0.00619141	HLA-B/HLA-A/HLA-DRB1/HLA-F/HLA-E/NLRC5/PARP14/HLA-G	8	UP	ALL_EPCAM
GO:0002643	regulation of tolerance induction	3/184	18/18722	0.000683562	0.00785283	0.00619318	HLA-B/HMGB1/HLA-G	3	UP	ALL_EPCAM
GO:0032735	positive regulation of interleukin-12 production	4/184	41/18722	0.000688292	0.00787591	0.00621138	IRF1/HSPD1/HMGB1/HLA-G	4	UP	ALL_EPCAM
GO:0032729	positive regulation of interferon-gamma production	5/184	72/18722	0.000713332	0.0081303	0.00641201	HLA-DPA1/HLA-DPB1/HLA-A/HSPD1/SLC7A5	5	UP	ALL_EPCAM
GO:0002698	negative regulation of immune effector process	6/184	110/18722	0.00076392	0.00867274	0.0068398	HLA-B/BST2/HLA-A/HLA-F/HLA-E/HLA-G	6	UP	ALL_EPCAM
GO:0044827	modulation by host of viral genome replication	3/184	19/18722	0.000805883	0.00907794	0.00715937	IFI27/HSPA8/PPIB	3	UP	ALL_EPCAM
GO:2001185	regulation of CD8-positive, alpha-beta T cell activation	3/184	19/18722	0.000805883	0.00907794	0.00715937	IRF1/HLA-A/HLA-E	3	UP	ALL_EPCAM
GO:0034121	regulation of toll-like receptor signaling pathway	5/184	75/18722	0.000859345	0.00964265	0.00760473	IRF1/HMGB1/BIRC3/CYBA/IRF7	5	UP	ALL_EPCAM
GO:1903364	positive regulation of cellular protein catabolic process	7/184	155/18722	0.000865911	0.00967881	0.00763325	HSP90AA1/HSPA1B/ATP5IF1/HSPA1A/ELOB/ZFAND2A/LDLR	7	UP	ALL_EPCAM
GO:0062208	positive regulation of pattern recognition receptor signaling pathway	4/184	44/18722	0.000901746	0.0100406	0.00791857	HSPA1B/HMGB1/HSPA1A/CYBA	4	UP	ALL_EPCAM
GO:0002286	T cell activation involved in immune response	6/184	114/18722	0.000921006	0.0101796	0.00802821	CD74/HLA-DRB1/HLA-DRA/NFKBIZ/HMGB1/HLA-DMB	6	UP	ALL_EPCAM
GO:0002262	myeloid cell homeostasis	7/184	157/18722	0.000933496	0.0101796	0.00802821	HSPA1B/B2M/STAT1/ATP5IF1/HMGB1/HSPA1A/ID2	7	UP	ALL_EPCAM
GO:0051250	negative regulation of lymphocyte activation	7/184	157/18722	0.000933496	0.0101796	0.00802821	CD74/IRF1/HLA-DRB1/HLA-F/HMGB1/HLA-G/ID2	7	UP	ALL_EPCAM
GO:1902600	proton transmembrane transport	7/184	157/18722	0.000933496	0.0101796	0.00802821	TMSB4X/ATP5ME/COX5B/TESC/NDUFS7/TCIRG1/SLC9A3	7	UP	ALL_EPCAM
GO:0002834	regulation of response to tumor cell	3/184	20/18722	0.000941272	0.0101796	0.00802821	HLA-DRB1/HSPD1/HMGB1	3	UP	ALL_EPCAM
GO:0002837	regulation of immune response to tumor cell	3/184	20/18722	0.000941272	0.0101796	0.00802821	HLA-DRB1/HSPD1/HMGB1	3	UP	ALL_EPCAM
GO:0098543	detection of other organism	3/184	20/18722	0.000941272	0.0101796	0.00802821	HLA-B/HLA-A/HLA-DRB1	3	UP	ALL_EPCAM
GO:0006839	mitochondrial transport	9/184	254/18722	0.000942362	0.0101796	0.00802821	HSP90AA1/MRPL18/HSPD1/ATP5IF1/HSPA1A/ROMO1/ATP5ME/TIMM10/TIMM8B	9	UP	ALL_EPCAM
GO:0002237	response to molecule of bacterial origin	11/184	363/18722	0.000957333	0.0103029	0.00812544	LCN2/B2M/HSPD1/NFKBIA/CXCL3/HMGB1/CXCL2/JUN/CCL5/CD24/JUND	11	UP	ALL_EPCAM
GO:0072594	establishment of protein localization to organelle	12/184	422/18722	0.000983979	0.0105504	0.00832067	HSP90AA1/DNAJA1/HSPA8/HSPD1/NFKBIA/HSP90AB1/ATP5IF1/ROMO1/ZFAND2A/TIMM10/TCP1/TIMM8B	12	UP	ALL_EPCAM
GO:0007006	mitochondrial membrane organization	6/184	116/18722	0.00100832	0.0106926	0.00843281	HSP90AA1/ATP5IF1/HSPA1A/ROMO1/TIMM10/TIMM8B	6	UP	ALL_EPCAM
GO:0033559	unsaturated fatty acid metabolic process	6/184	116/18722	0.00100832	0.0106926	0.00843281	CD74/MIF/GSTM1/FADS2/FABP5/SCD	6	UP	ALL_EPCAM
GO:0035967	cellular response to topologically incorrect protein	6/184	116/18722	0.00100832	0.0106926	0.00843281	HSPA1B/AGR2/HSPA8/HSPD1/HSPA1A/SDF2L1	6	UP	ALL_EPCAM
GO:0060326	cell chemotaxis	10/184	310/18722	0.00101674	0.0107425	0.00847215	CD74/MIF/HSPB1/CXCL3/TMSB4X/HMGB1/CXCL2/CXCL17/PPIB/CCL5	10	UP	ALL_EPCAM
GO:0030217	T cell differentiation	9/184	257/18722	0.00102326	0.0107721	0.00849548	CD74/IRF1/HLA-DRB1/HLA-DRA/B2M/NFKBIZ/HMGB1/HLA-G/TCIRG1	9	UP	ALL_EPCAM
GO:0002573	myeloid leukocyte differentiation	8/184	208/18722	0.00106917	0.0112146	0.00884447	CD74/HLA-DRB1/JUN/ID2/TESC/IRF7/TCIRG1/CLDN18	8	UP	ALL_EPCAM
GO:0035455	response to interferon-alpha	3/184	21/18722	0.00109025	0.0112724	0.00889003	IFITM1/BST2/IFITM3	3	UP	ALL_EPCAM
GO:0061081	positive regulation of myeloid leukocyte cytokine production involved in immune response	3/184	21/18722	0.00109025	0.0112724	0.00889003	CD74/DDX21/HLA-G	3	UP	ALL_EPCAM
GO:0090026	positive regulation of monocyte chemotaxis	3/184	21/18722	0.00109025	0.0112724	0.00889003	HMGB1/CXCL17/CCL5	3	UP	ALL_EPCAM
GO:1902254	negative regulation of intrinsic apoptotic signaling pathway by p53 class mediator	3/184	21/18722	0.00109025	0.0112724	0.00889003	CD74/MIF/MUC1	3	UP	ALL_EPCAM
GO:0050866	negative regulation of cell activation	8/184	210/18722	0.0011368	0.0117118	0.0092366	CD74/IRF1/HLA-DRB1/HLA-F/HMGB1/HLA-G/ID2/LDLR	8	UP	ALL_EPCAM
GO:0010498	proteasomal protein catabolic process	13/184	490/18722	0.00114793	0.0117846	0.009294	IFI27/PSMB9/HSPA1B/PSMB8/PSME2/HSP90AB1/UBB/PSMB10/HSPA1A/ELOB/ZFAND2A/SDF2L1/HSP90B1	13	UP	ALL_EPCAM
GO:0043618	regulation of transcription from RNA polymerase II promoter in response to stress	4/184	47/18722	0.001158	0.0118043	0.00930951	DNAJB1/HSPA1A/JUN/MUC1	4	UP	ALL_EPCAM
GO:0045646	regulation of erythrocyte differentiation	4/184	47/18722	0.001158	0.0118043	0.00930951	HSPA1B/B2M/STAT1/HSPA1A	4	UP	ALL_EPCAM
GO:0030218	erythrocyte differentiation	6/184	120/18722	0.00120193	0.012209	0.00962873	HSPA1B/B2M/STAT1/ATP5IF1/HSPA1A/ID2	6	UP	ALL_EPCAM
GO:0051817	modulation of process of other organism involved in symbiotic interaction	5/184	81/18722	0.00121675	0.0123164	0.00971339	IFI27/HSPA8/PPIB/JUN/CCL5	5	UP	ALL_EPCAM
GO:0015980	energy derivation by oxidation of organic compounds	10/184	318/18722	0.00123124	0.0124197	0.00979486	NDUFS5/NDUFB7/HMGB1/NDUFS8/NDUFS6/ATP5ME/COX5B/NDUFS7/CCNB1/NDUFB10	10	UP	ALL_EPCAM
GO:0048146	positive regulation of fibroblast proliferation	4/184	48/18722	0.00125368	0.0126021	0.0099387	CD74/MIF/S100A6/CCNB1	4	UP	ALL_EPCAM
GO:0072330	monocarboxylic acid biosynthetic process	8/184	214/18722	0.0012823	0.0128452	0.0101304	GIP/CD74/MIF/GSTM1/ACSL3/FADS2/FABP5/SCD	8	UP	ALL_EPCAM
GO:1990266	neutrophil migration	6/184	122/18722	0.0013088	0.0130655	0.0103041	CD74/GP2/CXCL3/CXCL2/PPIB/CCL5	6	UP	ALL_EPCAM
GO:0006692	prostanoid metabolic process	4/184	49/18722	0.00135475	0.0133857	0.0105567	CD74/MIF/GSTM1/FABP5	4	UP	ALL_EPCAM
GO:0006693	prostaglandin metabolic process	4/184	49/18722	0.00135475	0.0133857	0.0105567	CD74/MIF/GSTM1/FABP5	4	UP	ALL_EPCAM
GO:0009409	response to cold	4/184	49/18722	0.00135475	0.0133857	0.0105567	HSP90AA1/PCSK1N/HSPD1/NFKBIA	4	UP	ALL_EPCAM
GO:0019083	viral transcription	4/184	50/18722	0.00146137	0.0143901	0.0113488	IFITM3/TRIM31/JUN/CCL5	4	UP	ALL_EPCAM
GO:0071621	granulocyte chemotaxis	6/184	125/18722	0.00148255	0.0145491	0.0114743	CD74/CXCL3/CXCL2/CXCL17/PPIB/CCL5	6	UP	ALL_EPCAM
GO:0048872	homeostasis of number of cells	9/184	272/18722	0.00151656	0.0148326	0.0116978	CD74/HSPA1B/B2M/STAT1/ATP5IF1/HMGB1/HSPA1A/ID2/TCIRG1	9	UP	ALL_EPCAM
GO:0050727	regulation of inflammatory response	11/184	386/18722	0.00156455	0.0152371	0.0120168	GHRL/HLA-DRB1/HLA-E/NFKBIZ/HSPD1/NFKBIA/TMSB4X/BIRC3/CXCL17/CCL5/LDLR	11	UP	ALL_EPCAM
GO:1903050	regulation of proteolysis involved in cellular protein catabolic process	8/184	221/18722	0.00157235	0.0152371	0.0120168	HSPA1B/PSME2/HSP90AB1/ATP5IF1/UBB/HSPA1A/ELOB/ZFAND2A	8	UP	ALL_EPCAM
GO:0043370	regulation of CD4-positive, alpha-beta T cell differentiation	4/184	51/18722	0.00157371	0.0152371	0.0120168	HLA-DRB1/HLA-DRA/NFKBIZ/HMGB1	4	UP	ALL_EPCAM
GO:0002755	MyD88-dependent toll-like receptor signaling pathway	3/184	24/18722	0.00162361	0.0156158	0.0123155	IRF1/HSPD1/IRF7	3	UP	ALL_EPCAM
GO:0010155	regulation of proton transport	3/184	24/18722	0.00162361	0.0156158	0.0123155	TMSB4X/TESC/TCIRG1	3	UP	ALL_EPCAM
GO:0050920	regulation of chemotaxis	8/184	223/18722	0.00166412	0.0159524	0.0125809	CD74/MIF/HSPB1/TMSB4X/HMGB1/CXCL17/CCL5/TUBB2B	8	UP	ALL_EPCAM
GO:2001234	negative regulation of apoptotic signaling pathway	8/184	224/18722	0.00171157	0.0163531	0.0128969	CD74/MIF/HSPA1B/DNAJA1/HSPB1/HSPA1A/HELLS/MUC1	8	UP	ALL_EPCAM
GO:0034101	erythrocyte homeostasis	6/184	129/18722	0.00174093	0.0165789	0.013075	HSPA1B/B2M/STAT1/ATP5IF1/HSPA1A/ID2	6	UP	ALL_EPCAM
GO:0043620	regulation of DNA-templated transcription in response to stress	4/184	53/18722	0.00181615	0.0172386	0.0135953	DNAJB1/HSPA1A/JUN/MUC1	4	UP	ALL_EPCAM
GO:0098581	detection of external biotic stimulus	3/184	25/18722	0.00183176	0.0173299	0.0136673	HLA-B/HLA-A/HLA-DRB1	3	UP	ALL_EPCAM
GO:0007249	I-kappaB kinase/NF-kappaB signaling	9/184	281/18722	0.00189427	0.0178629	0.0140877	CD74/BST2/HLA-DRB1/STAT1/HSPB1/NFKBIA/BIRC3/SQSTM1/DDX21	9	UP	ALL_EPCAM
GO:0007568	aging	10/184	339/18722	0.00197486	0.0185624	0.0146393	MIF/B2M/EEF2/NUDT1/ROMO1/HLA-G/JUN/ID2/CACYBP/JUND	10	UP	ALL_EPCAM
GO:0030595	leukocyte chemotaxis	8/184	230/18722	0.00201919	0.0189177	0.0149195	CD74/MIF/CXCL3/HMGB1/CXCL2/CXCL17/PPIB/CCL5	8	UP	ALL_EPCAM
GO:0045582	positive regulation of T cell differentiation	5/184	91/18722	0.00204129	0.019063	0.0150341	CD74/HLA-DRB1/HLA-DRA/NFKBIZ/HLA-G	5	UP	ALL_EPCAM
GO:0045620	negative regulation of lymphocyte differentiation	4/184	55/18722	0.00208333	0.0193931	0.0152945	CD74/IRF1/HMGB1/ID2	4	UP	ALL_EPCAM
GO:0009410	response to xenobiotic stimulus	12/184	462/18722	0.00210892	0.0195003	0.015379	GIP/LCN2/B2M/STAT1/HSPD1/SPINK4/HSP90AB1/EEF2/GSTM1/CYBA/JUN/CCNB1	12	UP	ALL_EPCAM
GO:0032640	tumor necrosis factor production	7/184	181/18722	0.00211506	0.0195003	0.015379	GHRL/MIF/HLA-E/HSPB1/HSPD1/HMGB1/CYBA	7	UP	ALL_EPCAM
GO:0032680	regulation of tumor necrosis factor production	7/184	181/18722	0.00211506	0.0195003	0.015379	GHRL/MIF/HLA-E/HSPB1/HSPD1/HMGB1/CYBA	7	UP	ALL_EPCAM
GO:0032271	regulation of protein polymerization	8/184	232/18722	0.00213089	0.0195839	0.0154449	HSP90AA1/HSPA1B/PFN1/TMSB4X/HSPA1A/TMSB10/CDC42EP1/BAIAP2	8	UP	ALL_EPCAM
GO:0032608	interferon-beta production	4/184	56/18722	0.00222659	0.0203343	0.0160367	HSP90AA1/IRF1/HMGB1/IRF7	4	UP	ALL_EPCAM
GO:0032648	regulation of interferon-beta production	4/184	56/18722	0.00222659	0.0203343	0.0160367	HSP90AA1/IRF1/HMGB1/IRF7	4	UP	ALL_EPCAM
GO:0097193	intrinsic apoptotic signaling pathway	9/184	288/18722	0.00223723	0.0203672	0.0160627	CD74/MIF/DNAJA1/HSPB1/UBB/HSPA1A/HELLS/MUC1/CD24	9	UP	ALL_EPCAM
GO:0033108	mitochondrial respiratory chain complex assembly	5/184	93/18722	0.00224567	0.02038	0.0160728	NDUFS5/NDUFB7/NDUFS8/NDUFS7/NDUFB10	5	UP	ALL_EPCAM
GO:0010758	regulation of macrophage chemotaxis	3/184	27/18722	0.0022962	0.0207088	0.0163321	MIF/CXCL17/CCL5	3	UP	ALL_EPCAM
GO:0036037	CD8-positive, alpha-beta T cell activation	3/184	27/18722	0.0022962	0.0207088	0.0163321	IRF1/HLA-A/HLA-E	3	UP	ALL_EPCAM
GO:0033674	positive regulation of kinase activity	12/184	467/18722	0.00230406	0.0207151	0.0163371	GHRL/CD74/HSP90AA1/HLA-DRB1/HSP90AB1/HMGB1/CALM2/CKS2/CCL5/LMO4/CCNB1/CD24	12	UP	ALL_EPCAM
GO:1990830	cellular response to leukemia inhibitory factor	5/184	94/18722	0.00235326	0.0210759	0.0166216	RPS16/NCL/HELLS/CACYBP/SRSF7	5	UP	ALL_EPCAM
GO:0055123	digestive system development	6/184	137/18722	0.00235875	0.0210759	0.0166216	GIP/AGR2/ID2/SPDEF/CCNB1/CLDN18	6	UP	ALL_EPCAM
GO:0051205	protein insertion into membrane	4/184	57/18722	0.00237649	0.021169	0.0166951	HSP90AA1/ROMO1/TIMM10/TIMM8B	4	UP	ALL_EPCAM
GO:0032273	positive regulation of protein polymerization	6/184	138/18722	0.00244625	0.0216919	0.0171074	HSP90AA1/HSPA1B/PFN1/HSPA1A/CDC42EP1/BAIAP2	6	UP	ALL_EPCAM
GO:1990823	response to leukemia inhibitory factor	5/184	95/18722	0.00246456	0.0216919	0.0171074	RPS16/NCL/HELLS/CACYBP/SRSF7	5	UP	ALL_EPCAM
GO:0071706	tumor necrosis factor superfamily cytokine production	7/184	186/18722	0.00246516	0.0216919	0.0171074	GHRL/MIF/HLA-E/HSPB1/HSPD1/HMGB1/CYBA	7	UP	ALL_EPCAM
GO:1903555	regulation of tumor necrosis factor superfamily cytokine production	7/184	186/18722	0.00246516	0.0216919	0.0171074	GHRL/MIF/HLA-E/HSPB1/HSPD1/HMGB1/CYBA	7	UP	ALL_EPCAM
GO:0051259	protein complex oligomerization	8/184	238/18722	0.00249538	0.0218913	0.0172647	CD74/MIF/HLA-DRB1/B2M/HLA-G/YME1L1/RNF213/KCTD12	8	UP	ALL_EPCAM
GO:0002931	response to ischemia	4/184	58/18722	0.0025332	0.0221506	0.0174692	HSPD1/EEF2/SQSTM1/EIF4EBP1	4	UP	ALL_EPCAM
GO:0061136	regulation of proteasomal protein catabolic process	7/184	187/18722	0.00254024	0.0221506	0.0174692	HSPA1B/PSME2/HSP90AB1/UBB/HSPA1A/ELOB/ZFAND2A	7	UP	ALL_EPCAM
GO:0061082	myeloid leukocyte cytokine production	3/184	28/18722	0.0025533	0.0221976	0.0175063	CD74/DDX21/HLA-G	3	UP	ALL_EPCAM
GO:0034620	cellular response to unfolded protein	5/184	96/18722	0.00257963	0.0223594	0.0176339	HSPA1B/AGR2/HSPA8/HSPD1/HSPA1A	5	UP	ALL_EPCAM
GO:0031333	negative regulation of protein-containing complex assembly	6/184	140/18722	0.00262854	0.0227153	0.0179146	PFN1/TMSB4X/HMGB1/TMSB10/EIF4EBP1/LMO4	6	UP	ALL_EPCAM
GO:0050921	positive regulation of chemotaxis	6/184	141/18722	0.00272343	0.0234652	0.018506	CD74/HSPB1/TMSB4X/HMGB1/CXCL17/CCL5	6	UP	ALL_EPCAM
GO:0090025	regulation of monocyte chemotaxis	3/184	29/18722	0.0028275	0.0242177	0.0190995	HMGB1/CXCL17/CCL5	3	UP	ALL_EPCAM
GO:1902230	negative regulation of intrinsic apoptotic signaling pathway in response to DNA damage	3/184	29/18722	0.0028275	0.0242177	0.0190995	CD74/MIF/MUC1	3	UP	ALL_EPCAM
GO:0050731	positive regulation of peptidyl-tyrosine phosphorylation	7/184	193/18722	0.00302836	0.0258616	0.0203959	CCK/GHRL/CD74/MIF/PARP14/CCL5/CD24	7	UP	ALL_EPCAM
GO:0044788	modulation by host of viral process	3/184	30/18722	0.00311915	0.0265586	0.0209456	IFI27/HSPA8/PPIB	3	UP	ALL_EPCAM
GO:0032757	positive regulation of interleukin-8 production	4/184	62/18722	0.00323106	0.0274308	0.0216335	CD74/HSPA1B/HMGB1/HSPA1A	4	UP	ALL_EPCAM
GO:0043122	regulation of I-kappaB kinase/NF-kappaB signaling	8/184	249/18722	0.00328903	0.0278414	0.0219572	CD74/BST2/HLA-DRB1/STAT1/HSPB1/BIRC3/SQSTM1/DDX21	8	UP	ALL_EPCAM
GO:0032677	regulation of interleukin-8 production	5/184	102/18722	0.00335349	0.028222	0.0222574	CD74/HSPA1B/TMSB4X/HMGB1/HSPA1A	5	UP	ALL_EPCAM
GO:0035710	CD4-positive, alpha-beta T cell activation	5/184	102/18722	0.00335349	0.028222	0.0222574	HLA-DRB1/HLA-DRA/NFKBIZ/HMGB1/TCIRG1	5	UP	ALL_EPCAM
GO:0006091	generation of precursor metabolites and energy	12/184	490/18722	0.00340139	0.0284407	0.0224299	NDUFS5/NDUFB7/ATP5IF1/HMGB1/NDUFS8/NDUFS6/ATP5ME/CYBA/COX5B/NDUFS7/CCNB1/NDUFB10	12	UP	ALL_EPCAM
GO:0001516	prostaglandin biosynthetic process	3/184	31/18722	0.00342861	0.0284407	0.0224299	CD74/MIF/FABP5	3	UP	ALL_EPCAM
GO:0002717	positive regulation of natural killer cell mediated immunity	3/184	31/18722	0.00342861	0.0284407	0.0224299	HLA-F/HLA-E/HLA-G	3	UP	ALL_EPCAM
GO:0046457	prostanoid biosynthetic process	3/184	31/18722	0.00342861	0.0284407	0.0224299	CD74/MIF/FABP5	3	UP	ALL_EPCAM
GO:1901797	negative regulation of signal transduction by p53 class mediator	3/184	31/18722	0.00342861	0.0284407	0.0224299	CD74/MIF/MUC1	3	UP	ALL_EPCAM
GO:0030593	neutrophil chemotaxis	5/184	103/18722	0.00349706	0.0288432	0.0227474	CD74/CXCL3/CXCL2/PPIB/CCL5	5	UP	ALL_EPCAM
GO:0032637	interleukin-8 production	5/184	103/18722	0.00349706	0.0288432	0.0227474	CD74/HSPA1B/TMSB4X/HMGB1/HSPA1A	5	UP	ALL_EPCAM
GO:0045621	positive regulation of lymphocyte differentiation	5/184	104/18722	0.00364499	0.029893	0.0235753	CD74/HLA-DRB1/HLA-DRA/NFKBIZ/HLA-G	5	UP	ALL_EPCAM
GO:0048661	positive regulation of smooth muscle cell proliferation	5/184	104/18722	0.00364499	0.029893	0.0235753	STAT1/CYBA/JUN/CCL5/ID2	5	UP	ALL_EPCAM
GO:0002791	regulation of peptide secretion	7/184	200/18722	0.00368521	0.0301375	0.0237681	GHRL/GIP/CD74/HLA-DRB1/CCL5/GLUL/TCIRG1	7	UP	ALL_EPCAM
GO:0010039	response to iron ion	3/184	32/18722	0.0037562	0.0303749	0.0239553	LCN2/B2M/CCNB1	3	UP	ALL_EPCAM
GO:0035767	endothelial cell chemotaxis	3/184	32/18722	0.0037562	0.0303749	0.0239553	HSPB1/TMSB4X/HMGB1	3	UP	ALL_EPCAM
GO:0043372	positive regulation of CD4-positive, alpha-beta T cell differentiation	3/184	32/18722	0.0037562	0.0303749	0.0239553	HLA-DRB1/HLA-DRA/NFKBIZ	3	UP	ALL_EPCAM
GO:0050685	positive regulation of mRNA processing	3/184	32/18722	0.0037562	0.0303749	0.0239553	HSPA8/NCL/CCNB1	3	UP	ALL_EPCAM
GO:0048524	positive regulation of viral process	4/184	65/18722	0.00383319	0.0308786	0.0243525	CD74/HLA-DRB1/CCL5/PABPC1	4	UP	ALL_EPCAM
GO:0045862	positive regulation of proteolysis	10/184	372/18722	0.00383982	0.0308786	0.0243525	CCK/HSPE1/HSPA1B/HSPD1/PSME2/ATP5IF1/HMGB1/HSPA1A/ELOB/ZFAND2A	10	UP	ALL_EPCAM
GO:0090087	regulation of peptide transport	7/184	202/18722	0.00389141	0.0312068	0.0246114	GHRL/GIP/CD74/HLA-DRB1/CCL5/GLUL/TCIRG1	7	UP	ALL_EPCAM
GO:0035821	modulation of process of other organism	5/184	106/18722	0.00395423	0.0316031	0.024924	IFI27/HSPA8/PPIB/JUN/CCL5	5	UP	ALL_EPCAM
GO:0046394	carboxylic acid biosynthetic process	9/184	314/18722	0.00396581	0.0316031	0.024924	GIP/CD74/MIF/GSTM1/ACSL3/GLUL/FADS2/FABP5/SCD	9	UP	ALL_EPCAM
GO:0030098	lymphocyte differentiation	10/184	374/18722	0.00398683	0.0316031	0.024924	CD74/IRF1/HLA-DRB1/HLA-DRA/B2M/NFKBIZ/HMGB1/HLA-G/ID2/TCIRG1	10	UP	ALL_EPCAM
GO:0042093	T-helper cell differentiation	4/184	66/18722	0.00404967	0.0316031	0.024924	HLA-DRB1/HLA-DRA/NFKBIZ/HMGB1	4	UP	ALL_EPCAM
GO:0032633	interleukin-4 production	3/184	33/18722	0.00410226	0.0316031	0.024924	HLA-DRB1/HLA-E/SLC7A5	3	UP	ALL_EPCAM
GO:0032673	regulation of interleukin-4 production	3/184	33/18722	0.00410226	0.0316031	0.024924	HLA-DRB1/HLA-E/SLC7A5	3	UP	ALL_EPCAM
GO:0045648	positive regulation of erythrocyte differentiation	3/184	33/18722	0.00410226	0.0316031	0.024924	HSPA1B/STAT1/HSPA1A	3	UP	ALL_EPCAM
GO:1904031	positive regulation of cyclin-dependent protein kinase activity	3/184	33/18722	0.00410226	0.0316031	0.024924	HSP90AB1/CKS2/CCNB1	3	UP	ALL_EPCAM
GO:0010968	regulation of microtubule nucleation	2/184	10/18722	0.00410459	0.0316031	0.024924	HSPA1B/HSPA1A	2	UP	ALL_EPCAM
GO:0034756	regulation of iron ion transport	2/184	10/18722	0.00410459	0.0316031	0.024924	LCN2/B2M	2	UP	ALL_EPCAM
GO:0042989	sequestering of actin monomers	2/184	10/18722	0.00410459	0.0316031	0.024924	TMSB4X/TMSB10	2	UP	ALL_EPCAM
GO:0061140	lung secretory cell differentiation	2/184	10/18722	0.00410459	0.0316031	0.024924	AGR2/SPDEF	2	UP	ALL_EPCAM
GO:0098885	modification of postsynaptic actin cytoskeleton	2/184	10/18722	0.00410459	0.0316031	0.024924	PFN1/BAIAP2	2	UP	ALL_EPCAM
GO:0150172	regulation of phosphatidylcholine metabolic process	2/184	10/18722	0.00410459	0.0316031	0.024924	ACSL3/LDLR	2	UP	ALL_EPCAM
GO:1903998	regulation of eating behavior	2/184	10/18722	0.00410459	0.0316031	0.024924	CCK/GHRL	2	UP	ALL_EPCAM
GO:0008637	apoptotic mitochondrial changes	5/184	107/18722	0.0041157	0.0316046	0.0249252	CCK/HSPD1/ATP5IF1/HSPA1A/JUN	5	UP	ALL_EPCAM
GO:0016053	organic acid biosynthetic process	9/184	316/18722	0.00413299	0.0316534	0.0249637	GIP/CD74/MIF/GSTM1/ACSL3/GLUL/FADS2/FABP5/SCD	9	UP	ALL_EPCAM
GO:0006959	humoral immune response	9/184	317/18722	0.00421862	0.032224	0.0254136	PGC/HLA-A/HLA-DRB1/HLA-E/CXCL3/PSMB10/CXCL2/ROMO1/LYZ	9	UP	ALL_EPCAM
GO:2000514	regulation of CD4-positive, alpha-beta T cell activation	4/184	67/18722	0.00427427	0.0325632	0.0256812	HLA-DRB1/HLA-DRA/NFKBIZ/HMGB1	4	UP	ALL_EPCAM
GO:0051973	positive regulation of telomerase activity	3/184	34/18722	0.00446707	0.0339427	0.0267691	HSP90AA1/HSP90AB1/TCP1	3	UP	ALL_EPCAM
GO:0002294	CD4-positive, alpha-beta T cell differentiation involved in immune response	4/184	68/18722	0.00450713	0.0340683	0.0268681	HLA-DRB1/HLA-DRA/NFKBIZ/HMGB1	4	UP	ALL_EPCAM
GO:0046637	regulation of alpha-beta T cell differentiation	4/184	68/18722	0.00450713	0.0340683	0.0268681	HLA-DRB1/HLA-DRA/NFKBIZ/HMGB1	4	UP	ALL_EPCAM
GO:0015833	peptide transport	8/184	264/18722	0.00467248	0.0352261	0.0277812	GHRL/GIP/CD74/HLA-DRB1/TAP1/CCL5/GLUL/TCIRG1	8	UP	ALL_EPCAM
GO:0006979	response to oxidative stress	11/184	446/18722	0.00472091	0.0354988	0.0279963	HSPA1B/LCN2/STAT1/HSPB1/HSPD1/HSPA1A/EEF2/NDUFS8/NUDT1/ROMO1/JUN	11	UP	ALL_EPCAM
GO:0002287	alpha-beta T cell activation involved in immune response	4/184	69/18722	0.00474839	0.0355209	0.0280137	HLA-DRB1/HLA-DRA/NFKBIZ/HMGB1	4	UP	ALL_EPCAM
GO:0002293	alpha-beta T cell differentiation involved in immune response	4/184	69/18722	0.00474839	0.0355209	0.0280137	HLA-DRB1/HLA-DRA/NFKBIZ/HMGB1	4	UP	ALL_EPCAM
GO:0046640	regulation of alpha-beta T cell proliferation	3/184	35/18722	0.00485093	0.0361944	0.0285449	IRF1/HLA-A/HLA-E	3	UP	ALL_EPCAM
GO:0046598	positive regulation of viral entry into host cell	2/184	11/18722	0.00498441	0.0364196	0.0287225	CD74/HLA-DRB1	2	UP	ALL_EPCAM
GO:0060433	bronchus development	2/184	11/18722	0.00498441	0.0364196	0.0287225	AGR2/SPDEF	2	UP	ALL_EPCAM
GO:0061635	regulation of protein complex stability	2/184	11/18722	0.00498441	0.0364196	0.0287225	HSPA8/SQSTM1	2	UP	ALL_EPCAM
GO:0071888	macrophage apoptotic process	2/184	11/18722	0.00498441	0.0364196	0.0287225	TCP1/IRF7	2	UP	ALL_EPCAM
GO:0075294	positive regulation by symbiont of entry into host	2/184	11/18722	0.00498441	0.0364196	0.0287225	CD74/HLA-DRB1	2	UP	ALL_EPCAM
GO:1900426	positive regulation of defense response to bacterium	2/184	11/18722	0.00498441	0.0364196	0.0287225	PGC/CYBA	2	UP	ALL_EPCAM
GO:1903265	positive regulation of tumor necrosis factor-mediated signaling pathway	2/184	11/18722	0.00498441	0.0364196	0.0287225	HSPA1B/HSPA1A	2	UP	ALL_EPCAM
GO:2000343	positive regulation of chemokine (C-X-C motif) ligand 2 production	2/184	11/18722	0.00498441	0.0364196	0.0287225	CD74/HMGB1	2	UP	ALL_EPCAM
GO:0046632	alpha-beta T cell differentiation	5/184	112/18722	0.00499433	0.0364196	0.0287225	IRF1/HLA-DRB1/HLA-DRA/NFKBIZ/HMGB1	5	UP	ALL_EPCAM
GO:0051651	maintenance of location in cell	7/184	213/18722	0.00518634	0.0377247	0.0297518	LCN2/TMSB4X/TMSB10/CALM2/CYBA/KDELR3/HSP90B1	7	UP	ALL_EPCAM
GO:0060338	regulation of type I interferon-mediated signaling pathway	3/184	36/18722	0.00525411	0.0380266	0.0299899	NLRC5/HSP90AB1/IRF7	3	UP	ALL_EPCAM
GO:1902229	regulation of intrinsic apoptotic signaling pathway in response to DNA damage	3/184	36/18722	0.00525411	0.0380266	0.0299899	CD74/MIF/MUC1	3	UP	ALL_EPCAM
GO:0042176	regulation of protein catabolic process	10/184	391/18722	0.0054245	0.0391619	0.0308853	HSP90AA1/HSPA1B/PSME2/HSP90AB1/ATP5IF1/UBB/HSPA1A/ELOB/ZFAND2A/LDLR	10	UP	ALL_EPCAM
GO:0009612	response to mechanical stimulus	7/184	216/18722	0.00558996	0.040256	0.0317481	IRF1/STAT1/NFKBIA/CYBA/JUN/CCNB1/JUND	7	UP	ALL_EPCAM
GO:0002369	T cell cytokine production	3/184	37/18722	0.00567687	0.0405791	0.0320029	HLA-A/HLA-F/B2M	3	UP	ALL_EPCAM
GO:0002724	regulation of T cell cytokine production	3/184	37/18722	0.00567687	0.0405791	0.0320029	HLA-A/HLA-F/B2M	3	UP	ALL_EPCAM
GO:0033120	positive regulation of RNA splicing	3/184	37/18722	0.00567687	0.0405791	0.0320029	HSPA8/HSPA1A/NCL	3	UP	ALL_EPCAM
GO:0032635	interleukin-6 production	6/184	165/18722	0.00586319	0.0415587	0.0327755	GHRL/CD74/HLA-B/HSPD1/HMGB1/CYBA	6	UP	ALL_EPCAM
GO:0032675	regulation of interleukin-6 production	6/184	165/18722	0.00586319	0.0415587	0.0327755	GHRL/CD74/HLA-B/HSPD1/HMGB1/CYBA	6	UP	ALL_EPCAM
GO:0050796	regulation of insulin secretion	6/184	165/18722	0.00586319	0.0415587	0.0327755	GHRL/GIP/HLA-DRB1/CCL5/GLUL/TCIRG1	6	UP	ALL_EPCAM
GO:0002664	regulation of T cell tolerance induction	2/184	12/18722	0.00594279	0.0415587	0.0327755	HLA-B/HLA-G	2	UP	ALL_EPCAM
GO:0043380	regulation of memory T cell differentiation	2/184	12/18722	0.00594279	0.0415587	0.0327755	HLA-DRB1/HLA-DRA	2	UP	ALL_EPCAM
GO:0060907	positive regulation of macrophage cytokine production	2/184	12/18722	0.00594279	0.0415587	0.0327755	CD74/HLA-G	2	UP	ALL_EPCAM
GO:0071635	negative regulation of transforming growth factor beta production	2/184	12/18722	0.00594279	0.0415587	0.0327755	HSP90AB1/CD24	2	UP	ALL_EPCAM
GO:0072182	regulation of nephron tubule epithelial cell differentiation	2/184	12/18722	0.00594279	0.0415587	0.0327755	STAT1/CD24	2	UP	ALL_EPCAM
GO:0002366	leukocyte activation involved in immune response	8/184	275/18722	0.00594312	0.0415587	0.0327755	CD74/HLA-DRB1/HLA-F/HLA-DRA/NFKBIZ/HSPD1/HMGB1/HLA-DMB	8	UP	ALL_EPCAM
GO:0007007	inner mitochondrial membrane organization	3/184	38/18722	0.00611946	0.0423824	0.0334251	ROMO1/TIMM10/TIMM8B	3	UP	ALL_EPCAM
GO:0009595	detection of biotic stimulus	3/184	38/18722	0.00611946	0.0423824	0.0334251	HLA-B/HLA-A/HLA-DRB1	3	UP	ALL_EPCAM
GO:0046633	alpha-beta T cell proliferation	3/184	38/18722	0.00611946	0.0423824	0.0334251	IRF1/HLA-A/HLA-E	3	UP	ALL_EPCAM
GO:0048246	macrophage chemotaxis	3/184	38/18722	0.00611946	0.0423824	0.0334251	MIF/CXCL17/CCL5	3	UP	ALL_EPCAM
GO:0006413	translational initiation	5/184	118/18722	0.0062151	0.0428398	0.0337859	HSPB1/CCL5/EIF4EBP1/EIF1/EIF2S2	5	UP	ALL_EPCAM
GO:0051101	regulation of DNA binding	5/184	118/18722	0.0062151	0.0428398	0.0337859	NFKBIA/TMSB4X/HMGB1/CALM2/JUN	5	UP	ALL_EPCAM
GO:0002292	T cell differentiation involved in immune response	4/184	75/18722	0.00637972	0.0437661	0.0345164	HLA-DRB1/HLA-DRA/NFKBIZ/HMGB1	4	UP	ALL_EPCAM
GO:0043627	response to estrogen	4/184	75/18722	0.00637972	0.0437661	0.0345164	GHRL/HSPD1/SRA1/CD24	4	UP	ALL_EPCAM
GO:0002263	cell activation involved in immune response	8/184	279/18722	0.0064651	0.0442469	0.0348956	CD74/HLA-DRB1/HLA-F/HLA-DRA/NFKBIZ/HSPD1/HMGB1/HLA-DMB	8	UP	ALL_EPCAM
GO:0045622	regulation of T-helper cell differentiation	3/184	39/18722	0.00658211	0.0448358	0.03536	HLA-DRB1/HLA-DRA/NFKBIZ	3	UP	ALL_EPCAM
GO:2000516	positive regulation of CD4-positive, alpha-beta T cell activation	3/184	39/18722	0.00658211	0.0448358	0.03536	HLA-DRB1/HLA-DRA/NFKBIZ	3	UP	ALL_EPCAM
GO:0002274	myeloid leukocyte activation	7/184	223/18722	0.00662298	0.0450083	0.035496	CD74/MIF/HSPD1/HMGB1/CCL5/LDLR/JUND	7	UP	ALL_EPCAM
GO:0072332	intrinsic apoptotic signaling pathway by p53 class mediator	4/184	76/18722	0.00668345	0.0453129	0.0357362	CD74/MIF/UBB/MUC1	4	UP	ALL_EPCAM
GO:0032496	response to lipopolysaccharide	9/184	343/18722	0.00697488	0.0464407	0.0366257	LCN2/HSPD1/NFKBIA/CXCL3/HMGB1/CXCL2/JUN/CCL5/JUND	9	UP	ALL_EPCAM
GO:0031392	regulation of prostaglandin biosynthetic process	2/184	13/18722	0.00697813	0.0464407	0.0366257	CD74/FABP5	2	UP	ALL_EPCAM
GO:0034135	regulation of toll-like receptor 2 signaling pathway	2/184	13/18722	0.00697813	0.0464407	0.0366257	HMGB1/CYBA	2	UP	ALL_EPCAM
GO:0043379	memory T cell differentiation	2/184	13/18722	0.00697813	0.0464407	0.0366257	HLA-DRB1/HLA-DRA	2	UP	ALL_EPCAM
GO:0044794	positive regulation by host of viral process	2/184	13/18722	0.00697813	0.0464407	0.0366257	HSPA8/PPIB	2	UP	ALL_EPCAM
GO:0060340	positive regulation of type I interferon-mediated signaling pathway	2/184	13/18722	0.00697813	0.0464407	0.0366257	NLRC5/IRF7	2	UP	ALL_EPCAM
GO:0070254	mucus secretion	2/184	13/18722	0.00697813	0.0464407	0.0366257	AGR2/CYBA	2	UP	ALL_EPCAM
GO:1902947	regulation of tau-protein kinase activity	2/184	13/18722	0.00697813	0.0464407	0.0366257	HSP90AA1/HSP90AB1	2	UP	ALL_EPCAM
GO:0002688	regulation of leukocyte chemotaxis	5/184	122/18722	0.00713689	0.0472799	0.0372875	CD74/MIF/HMGB1/CXCL17/CCL5	5	UP	ALL_EPCAM
GO:0050868	negative regulation of T cell activation	5/184	122/18722	0.00713689	0.0472799	0.0372875	CD74/IRF1/HLA-DRB1/HMGB1/HLA-G	5	UP	ALL_EPCAM
GO:0032024	positive regulation of insulin secretion	4/184	78/18722	0.00731931	0.0483777	0.0381533	GHRL/GIP/HLA-DRB1/GLUL	4	UP	ALL_EPCAM
GO:0050852	T cell receptor signaling pathway	5/184	123/18722	0.00738147	0.0486773	0.0383896	HLA-DPB1/HLA-A/HLA-DRB1/NFKBIZ/GBP1	5	UP	ALL_EPCAM
GO:1905521	regulation of macrophage migration	3/184	41/18722	0.00756847	0.0497971	0.0392728	MIF/CXCL17/CCL5	3	UP	ALL_EPCAM
GO:0006631	fatty acid metabolic process	23/167	390/18722	7.59403e-13	1.84535e-09	1.60674e-09	APOA1/APOC3/HPGDS/PTGR1/APOA4/CRYL1/CYP3A4/HADHA/PTGS1/GSTA1/CES2/HADHB/ALOX5/ACADS/PCK2/ANXA1/ADH4/PDK4/HPGD/ALOX5AP/ACOT11/BDH2/AKR1C2	23	DOWN	ALL_EPCAM
GO:0098754	detoxification	15/167	152/18722	6.63978e-12	8.06733e-09	7.02419e-09	MT1H/MT1G/MT1F/MT2A/APOA4/MT1E/CAT/MT1M/PTGS1/GSTA1/MGST3/AKR7A3/MT1X/ADH4/ALOX5AP	15	DOWN	ALL_EPCAM
GO:0010273	detoxification of copper ion	7/167	15/18722	2.39977e-11	1.45786e-08	1.26935e-08	MT1H/MT1G/MT1F/MT2A/MT1E/MT1M/MT1X	7	DOWN	ALL_EPCAM
GO:1990169	stress response to copper ion	7/167	15/18722	2.39977e-11	1.45786e-08	1.26935e-08	MT1H/MT1G/MT1F/MT2A/MT1E/MT1M/MT1X	7	DOWN	ALL_EPCAM
GO:0071280	cellular response to copper ion	8/167	28/18722	9.04297e-11	4.39488e-08	3.8266e-08	MT1H/MT1G/MT1F/MT2A/MT1E/MT1M/AOC1/MT1X	8	DOWN	ALL_EPCAM
GO:0061687	detoxification of inorganic compound	7/167	18/18722	1.16038e-10	4.69953e-08	4.09186e-08	MT1H/MT1G/MT1F/MT2A/MT1E/MT1M/MT1X	7	DOWN	ALL_EPCAM
GO:0097501	stress response to metal ion	7/167	19/18722	1.82353e-10	6.33026e-08	5.51172e-08	MT1H/MT1G/MT1F/MT2A/MT1E/MT1M/MT1X	7	DOWN	ALL_EPCAM
GO:0046686	response to cadmium ion	10/167	68/18722	4.53026e-10	1.37607e-07	1.19814e-07	MT1H/MT1G/MT1F/MT2A/MT1E/CAT/MT1M/HAAO/MT1X/KIT	10	DOWN	ALL_EPCAM
GO:0010038	response to metal ion	19/167	373/18722	1.01712e-09	2.74624e-07	2.39113e-07	MT1H/MT1G/CRIP1/MT1F/MT2A/MT1E/CAT/MT1M/TXNIP/PLCG2/CYBRD1/AOC1/HAAO/FBP1/CHP2/MT1X/KIT/ALOX5AP/MTTP	19	DOWN	ALL_EPCAM
GO:0071294	cellular response to zinc ion	7/167	24/18722	1.20644e-09	2.91397e-07	2.53718e-07	MT1H/MT1G/MT1F/MT2A/MT1E/MT1M/MT1X	7	DOWN	ALL_EPCAM
GO:0006882	cellular zinc ion homeostasis	8/167	38/18722	1.31908e-09	2.91397e-07	2.53718e-07	MT1H/MT1G/MT1F/MT2A/MT1E/MT1M/SLC39A5/MT1X	8	DOWN	ALL_EPCAM
GO:0009636	response to toxic substance	16/167	262/18722	1.73255e-09	3.50842e-07	3.05476e-07	MT1H/MT1G/MT1F/MT2A/APOA4/MT1E/CAT/MT1M/PTGS1/GSTA1/MGST3/AKR7A3/MT1X/MPST/ADH4/ALOX5AP	16	DOWN	ALL_EPCAM
GO:0055069	zinc ion homeostasis	8/167	40/18722	2.04319e-09	3.65963e-07	3.18642e-07	MT1H/MT1G/MT1F/MT2A/MT1E/MT1M/SLC39A5/MT1X	8	DOWN	ALL_EPCAM
GO:0010043	response to zinc ion	9/167	58/18722	2.10843e-09	3.65963e-07	3.18642e-07	MT1H/MT1G/CRIP1/MT1F/MT2A/MT1E/MT1M/HAAO/MT1X	9	DOWN	ALL_EPCAM
GO:0046688	response to copper ion	8/167	42/18722	3.0887e-09	5.00369e-07	4.35669e-07	MT1H/MT1G/MT1F/MT2A/MT1E/MT1M/AOC1/MT1X	8	DOWN	ALL_EPCAM
GO:0055076	transition metal ion homeostasis	12/167	138/18722	3.93154e-09	5.97102e-07	5.19894e-07	MT1H/MT1G/MT1F/FTH1/MT2A/MT1E/MT1M/SLC40A1/SLC39A5/CYBRD1/MT1X/BDH2	12	DOWN	ALL_EPCAM
GO:0046916	cellular transition metal ion homeostasis	11/167	115/18722	6.53058e-09	9.33489e-07	8.12784e-07	MT1H/MT1G/MT1F/FTH1/MT2A/MT1E/MT1M/SLC40A1/SLC39A5/CYBRD1/MT1X	11	DOWN	ALL_EPCAM
GO:0006692	prostanoid metabolic process	8/167	49/18722	1.11927e-08	1.43148e-06	1.24639e-06	HPGDS/PTGR1/PTGS1/GSTA1/CES2/ANXA1/HPGD/AKR1C2	8	DOWN	ALL_EPCAM
GO:0006693	prostaglandin metabolic process	8/167	49/18722	1.11927e-08	1.43148e-06	1.24639e-06	HPGDS/PTGR1/PTGS1/GSTA1/CES2/ANXA1/HPGD/AKR1C2	8	DOWN	ALL_EPCAM
GO:0006690	icosanoid metabolic process	11/167	123/18722	1.33034e-08	1.61636e-06	1.40736e-06	HPGDS/PTGR1/PTGS1/GSTA1/CES2/MGST3/ALOX5/ANXA1/HPGD/ALOX5AP/AKR1C2	11	DOWN	ALL_EPCAM
GO:0071276	cellular response to cadmium ion	7/167	40/18722	5.76429e-08	6.67011e-06	5.80763e-06	MT1H/MT1G/MT1F/MT2A/MT1E/MT1M/MT1X	7	DOWN	ALL_EPCAM
GO:0010896	regulation of triglyceride catabolic process	5/167	14/18722	9.97698e-08	1.102e-05	9.59509e-06	APOA1/APOC3/APOA4/AADAC/PIK3CG	5	DOWN	ALL_EPCAM
GO:0019433	triglyceride catabolic process	6/167	29/18722	1.84488e-07	1.94915e-05	1.69712e-05	APOA1/APOC3/APOA4/AADAC/PIK3CG/APOB	6	DOWN	ALL_EPCAM
GO:0071248	cellular response to metal ion	12/167	197/18722	2.08085e-07	2.10686e-05	1.83443e-05	MT1H/MT1G/MT1F/MT2A/MT1E/MT1M/PLCG2/AOC1/FBP1/CHP2/MT1X/ALOX5AP	12	DOWN	ALL_EPCAM
GO:0006639	acylglycerol metabolic process	10/167	128/18722	2.23431e-07	2.17175e-05	1.89094e-05	APOA1/APOC3/APOA4/CAT/AADAC/PCK2/AVIL/PIK3CG/APOB/MTTP	10	DOWN	ALL_EPCAM
GO:0006638	neutral lipid metabolic process	10/167	129/18722	2.40364e-07	2.24648e-05	1.956e-05	APOA1/APOC3/APOA4/CAT/AADAC/PCK2/AVIL/PIK3CG/APOB/MTTP	10	DOWN	ALL_EPCAM
GO:0006641	triglyceride metabolic process	9/167	100/18722	2.73588e-07	2.46229e-05	2.1439e-05	APOA1/APOC3/APOA4/CAT/AADAC/PCK2/PIK3CG/APOB/MTTP	9	DOWN	ALL_EPCAM
GO:0046486	glycerolipid metabolic process	16/167	392/18722	4.71455e-07	4.09156e-05	3.5625e-05	APOA1/APOC3/BMX/APOA4/CAT/HADHA/SH3YL1/AADAC/PLCG2/PCK2/AVIL/PIK3CG/APOB/CHPT1/CHAT/MTTP	16	DOWN	ALL_EPCAM
GO:0044242	cellular lipid catabolic process	12/167	214/18722	5.06948e-07	4.24787e-05	3.6986e-05	APOA1/APOC3/APOA4/HADHA/AADAC/PLCG2/HADHB/ACADS/PCK2/PIK3CG/APOB/BDH2	12	DOWN	ALL_EPCAM
GO:0071241	cellular response to inorganic substance	12/167	226/18722	9.05067e-07	7.33105e-05	6.38311e-05	MT1H/MT1G/MT1F/MT2A/MT1E/MT1M/PLCG2/AOC1/FBP1/CHP2/MT1X/ALOX5AP	12	DOWN	ALL_EPCAM
GO:0033559	unsaturated fatty acid metabolic process	9/167	116/18722	9.70884e-07	7.61048e-05	6.62641e-05	HPGDS/PTGR1/PTGS1/GSTA1/CES2/ALOX5/ANXA1/HPGD/AKR1C2	9	DOWN	ALL_EPCAM
GO:0016042	lipid catabolic process	14/167	320/18722	1.12248e-06	8.41216e-05	7.32443e-05	APOA1/APOC3/APOA4/CYP3A4/HADHA/AADAC/PLCG2/HADHB/HSD17B11/ACADS/PCK2/PIK3CG/APOB/BDH2	14	DOWN	ALL_EPCAM
GO:0046461	neutral lipid catabolic process	6/167	39/18722	1.17701e-06	8.41216e-05	7.32443e-05	APOA1/APOC3/APOA4/AADAC/PIK3CG/APOB	6	DOWN	ALL_EPCAM
GO:0046464	acylglycerol catabolic process	6/167	39/18722	1.17701e-06	8.41216e-05	7.32443e-05	APOA1/APOC3/APOA4/AADAC/PIK3CG/APOB	6	DOWN	ALL_EPCAM
GO:0030258	lipid modification	11/167	212/18722	3.26606e-06	0.000226758	0.000197437	APOA1/APOA4/CYP3A4/HADHA/HADHB/ALOX5/ACADS/ADH4/PDK4/ABO/BDH2	11	DOWN	ALL_EPCAM
GO:0034377	plasma lipoprotein particle assembly	5/167	27/18722	3.66271e-06	0.000247233	0.000215264	APOA1/APOC3/APOA4/APOB/MTTP	5	DOWN	ALL_EPCAM
GO:0046394	carboxylic acid biosynthetic process	13/167	314/18722	5.02381e-06	0.000329942	0.000287279	APOA1/APOC3/HPGDS/APOA4/CYP3A4/PTGS1/MGST3/ALOX5/OAT/HAAO/ANXA1/PDK4/ALOX5AP	13	DOWN	ALL_EPCAM
GO:0016053	organic acid biosynthetic process	13/167	316/18722	5.38159e-06	0.000344138	0.00029964	APOA1/APOC3/HPGDS/APOA4/CYP3A4/PTGS1/MGST3/ALOX5/OAT/HAAO/ANXA1/PDK4/ALOX5AP	13	DOWN	ALL_EPCAM
GO:0034368	protein-lipid complex remodeling	5/167	30/18722	6.3271e-06	0.000384372	0.000334671	APOA1/APOC3/APOA4/APOB/MTTP	5	DOWN	ALL_EPCAM
GO:0034369	plasma lipoprotein particle remodeling	5/167	30/18722	6.3271e-06	0.000384372	0.000334671	APOA1/APOC3/APOA4/APOB/MTTP	5	DOWN	ALL_EPCAM
GO:0065005	protein-lipid complex assembly	5/167	31/18722	7.48967e-06	0.0004439	0.000386502	APOA1/APOC3/APOA4/APOB/MTTP	5	DOWN	ALL_EPCAM
GO:0034367	protein-containing complex remodeling	5/167	32/18722	8.8129e-06	0.000509889	0.000443958	APOA1/APOC3/APOA4/APOB/MTTP	5	DOWN	ALL_EPCAM
GO:0046456	icosanoid biosynthetic process	6/167	56/18722	1.03345e-05	0.00058402	0.000508503	HPGDS/PTGS1/MGST3/ALOX5/ANXA1/ALOX5AP	6	DOWN	ALL_EPCAM
GO:0006633	fatty acid biosynthetic process	9/167	163/18722	1.59343e-05	0.000880009	0.00076622	APOA1/APOC3/HPGDS/APOA4/CYP3A4/PTGS1/ALOX5/ANXA1/PDK4	9	DOWN	ALL_EPCAM
GO:0006066	alcohol metabolic process	13/167	353/18722	1.7546e-05	0.000947487	0.000824972	APOA1/HMGCS2/APOA4/CAT/CYP3A4/PLCG2/PCK2/APOB/ADH6/ADH4/FMO5/ADH1A/AKR1C2	13	DOWN	ALL_EPCAM
GO:0090207	regulation of triglyceride metabolic process	5/167	39/18722	2.39582e-05	0.00126562	0.00110197	APOA1/APOC3/APOA4/AADAC/PIK3CG	5	DOWN	ALL_EPCAM
GO:0046503	glycerolipid catabolic process	6/167	65/18722	2.46068e-05	0.00127223	0.00110772	APOA1/APOC3/APOA4/AADAC/PIK3CG/APOB	6	DOWN	ALL_EPCAM
GO:0072503	cellular divalent inorganic cation homeostasis	15/167	486/18722	3.12715e-05	0.00158312	0.00137842	MT1H/MT1G/MT1F/TPT1/MT2A/MT1E/MT1M/PLCG2/PDE4D/SLC39A5/PIK3CG/MT1X/TRPM4/PTPN6/ITPR2	15	DOWN	ALL_EPCAM
GO:0007586	digestion	8/167	137/18722	3.1929e-05	0.00158342	0.00137867	APOA1/APOA4/SI/PRSS3/FABP2/SLC5A1/PBLD/AKR1C2	8	DOWN	ALL_EPCAM
GO:0019216	regulation of lipid metabolic process	12/167	331/18722	4.3358e-05	0.0021072	0.00183473	APOA1/APOC3/APOA4/AADAC/PLCG2/AVIL/PIK3CG/APOB/ANXA1/KIT/PDK4/FMO5	12	DOWN	ALL_EPCAM
GO:0034440	lipid oxidation	7/167	108/18722	5.18775e-05	0.00247181	0.00215219	HADHA/HADHB/ALOX5/ACADS/ADH4/PDK4/BDH2	7	DOWN	ALL_EPCAM
GO:0071827	plasma lipoprotein particle organization	5/167	46/18722	5.42382e-05	0.00253459	0.00220686	APOA1/APOC3/APOA4/APOB/MTTP	5	DOWN	ALL_EPCAM
GO:0120254	olefinic compound metabolic process	8/167	153/18722	7.00327e-05	0.00321093	0.00279575	CYP3A4/PTGS1/GSTA1/ALOX5/ADH6/ADH4/ADH1A/AKR1C2	8	DOWN	ALL_EPCAM
GO:0042304	regulation of fatty acid biosynthetic process	5/167	49/18722	7.38425e-05	0.00332291	0.00289324	APOA1/APOC3/APOA4/ANXA1/PDK4	5	DOWN	ALL_EPCAM
GO:0051016	barbed-end actin filament capping	4/167	26/18722	7.8326e-05	0.00346058	0.00301311	GSN/AVIL/ADD3/CARMIL1	4	DOWN	ALL_EPCAM
GO:0071825	protein-lipid complex subunit organization	5/167	50/18722	8.14598e-05	0.00348455	0.00303398	APOA1/APOC3/APOA4/APOB/MTTP	5	DOWN	ALL_EPCAM
GO:1990748	cellular detoxification	7/167	116/18722	8.17363e-05	0.00348455	0.00303398	APOA4/CAT/PTGS1/GSTA1/MGST3/ADH4/ALOX5AP	7	DOWN	ALL_EPCAM
GO:0019372	lipoxygenase pathway	3/167	11/18722	0.000109127	0.00449456	0.00391339	ALOX5/HPGD/ALOX5AP	3	DOWN	ALL_EPCAM
GO:0034379	very-low-density lipoprotein particle assembly	3/167	11/18722	0.000109127	0.00449456	0.00391339	APOC3/APOB/MTTP	3	DOWN	ALL_EPCAM
GO:0097237	cellular response to toxic substance	7/167	124/18722	0.000124331	0.00503542	0.00438431	APOA4/CAT/PTGS1/GSTA1/MGST3/ADH4/ALOX5AP	7	DOWN	ALL_EPCAM
GO:0072330	monocarboxylic acid biosynthetic process	9/167	214/18722	0.000132491	0.0052779	0.00459545	APOA1/APOC3/HPGDS/APOA4/CYP3A4/PTGS1/ALOX5/ANXA1/PDK4	9	DOWN	ALL_EPCAM
GO:0008202	steroid metabolic process	11/167	319/18722	0.000141139	0.00548837	0.0047787	APOA1/HMGCS2/APOA4/CAT/CYP3A4/HSD17B2/HSD17B11/APOB/KIT/FMO5/AKR1C2	11	DOWN	ALL_EPCAM
GO:0034370	triglyceride-rich lipoprotein particle remodeling	3/167	12/18722	0.00014455	0.00548837	0.0047787	APOA1/APOC3/APOA4	3	DOWN	ALL_EPCAM
GO:0034372	very-low-density lipoprotein particle remodeling	3/167	12/18722	0.00014455	0.00548837	0.0047787	APOA1/APOC3/APOA4	3	DOWN	ALL_EPCAM
GO:0033700	phospholipid efflux	3/167	13/18722	0.000186684	0.00697913	0.00607669	APOA1/APOC3/APOA4	3	DOWN	ALL_EPCAM
GO:0050994	regulation of lipid catabolic process	5/167	61/18722	0.000211364	0.00778203	0.00677578	APOA1/APOC3/APOA4/AADAC/PIK3CG	5	DOWN	ALL_EPCAM
GO:0032743	positive regulation of interleukin-2 production	4/167	34/18722	0.000229841	0.0079674	0.00693718	PLCG2/PDE4D/ANXA1/RUNX1	4	DOWN	ALL_EPCAM
GO:0086004	regulation of cardiac muscle cell contraction	4/167	34/18722	0.000229841	0.0079674	0.00693718	PDE4D/DSG2/TRPM4/AKAP9	4	DOWN	ALL_EPCAM
GO:0008203	cholesterol metabolic process	7/167	137/18722	0.000230643	0.0079674	0.00693718	APOA1/HMGCS2/APOA4/CAT/CYP3A4/APOB/FMO5	7	DOWN	ALL_EPCAM
GO:0034754	cellular hormone metabolic process	7/167	137/18722	0.000230643	0.0079674	0.00693718	CYP3A4/HSD17B2/HSD17B11/ADH6/ADH4/ADH1A/AKR1C2	7	DOWN	ALL_EPCAM
GO:0006721	terpenoid metabolic process	6/167	97/18722	0.000232792	0.0079674	0.00693718	HMGCS2/CYP3A4/RBP2/ADH6/ADH4/ADH1A	6	DOWN	ALL_EPCAM
GO:0006691	leukotriene metabolic process	4/167	35/18722	0.000257704	0.0086975	0.00757287	PTGR1/MGST3/ALOX5/ALOX5AP	4	DOWN	ALL_EPCAM
GO:0046165	alcohol biosynthetic process	7/167	140/18722	0.000263385	0.00870336	0.00757798	APOA1/HMGCS2/APOA4/CYP3A4/PLCG2/PCK2/APOB	7	DOWN	ALL_EPCAM
GO:0009410	response to xenobiotic stimulus	13/167	462/18722	0.000265041	0.00870336	0.00757798	APOA1/CAT/CYP3A4/TXNIP/HADHA/AADAC/GSTA1/GSTA2/FBP1/ANXA1/CMBL/FMO5/PLIN2	13	DOWN	ALL_EPCAM
GO:0098869	cellular oxidant detoxification	6/167	101/18722	0.000289945	0.00939422	0.00817951	APOA4/CAT/PTGS1/GSTA1/MGST3/ALOX5AP	6	DOWN	ALL_EPCAM
GO:0019395	fatty acid oxidation	6/167	103/18722	0.000322371	0.0103074	0.0089746	HADHA/HADHB/ACADS/ADH4/PDK4/BDH2	6	DOWN	ALL_EPCAM
GO:1902652	secondary alcohol metabolic process	7/167	147/18722	0.000354449	0.0111658	0.00972202	APOA1/HMGCS2/APOA4/CAT/CYP3A4/APOB/FMO5	7	DOWN	ALL_EPCAM
GO:0034375	high-density lipoprotein particle remodeling	3/167	16/18722	0.000358409	0.0111658	0.00972202	APOA1/APOC3/APOA4	3	DOWN	ALL_EPCAM
GO:1903115	regulation of actin filament-based movement	4/167	39/18722	0.000393748	0.0121115	0.0105454	PDE4D/DSG2/TRPM4/AKAP9	4	DOWN	ALL_EPCAM
GO:0045926	negative regulation of growth	9/167	249/18722	0.0004073	0.0123717	0.010772	MT1H/MT1G/MT1F/MT2A/MT1E/MT1M/RACK1/FBP1/MT1X	9	DOWN	ALL_EPCAM
GO:0016125	sterol metabolic process	7/167	152/18722	0.000433744	0.0130123	0.0113298	APOA1/HMGCS2/APOA4/CAT/CYP3A4/APOB/FMO5	7	DOWN	ALL_EPCAM
GO:0045017	glycerolipid biosynthetic process	9/167	252/18722	0.000444278	0.0131658	0.0114634	APOA1/BMX/SH3YL1/PLCG2/PCK2/AVIL/PIK3CG/CHPT1/CHAT	9	DOWN	ALL_EPCAM
GO:0050892	intestinal absorption	4/167	41/18722	0.000478125	0.0137651	0.0119852	APOA1/APOA4/FABP2/SLC5A1	4	DOWN	ALL_EPCAM
GO:0051693	actin filament capping	4/167	41/18722	0.000478125	0.0137651	0.0119852	GSN/AVIL/ADD3/CARMIL1	4	DOWN	ALL_EPCAM
GO:0006805	xenobiotic metabolic process	6/167	111/18722	0.000481496	0.0137651	0.0119852	CYP3A4/AADAC/GSTA1/GSTA2/CMBL/FMO5	6	DOWN	ALL_EPCAM
GO:0086003	cardiac muscle cell contraction	5/167	73/18722	0.000489703	0.0138369	0.0120478	PDE4D/GSN/DSG2/TRPM4/AKAP9	5	DOWN	ALL_EPCAM
GO:0060192	negative regulation of lipase activity	3/167	18/18722	0.000515449	0.0142334	0.012393	APOA1/APOC3/ANXA1	3	DOWN	ALL_EPCAM
GO:0071800	podosome assembly	3/167	18/18722	0.000515449	0.0142334	0.012393	HCK/GSN/FARP2	3	DOWN	ALL_EPCAM
GO:0044282	small molecule catabolic process	11/167	376/18722	0.00057253	0.015632	0.0136107	CYP3A4/HADHA/HADHB/OAT/HAAO/ACADS/PCK2/MPST/ADH4/GDA/BDH2	11	DOWN	ALL_EPCAM
GO:0006720	isoprenoid metabolic process	6/167	116/18722	0.000608356	0.0164256	0.0143017	HMGCS2/CYP3A4/RBP2/ADH6/ADH4/ADH1A	6	DOWN	ALL_EPCAM
GO:0055117	regulation of cardiac muscle contraction	5/167	77/18722	0.000625993	0.0167161	0.0145546	PDE4D/DSG2/PIK3CG/TRPM4/AKAP9	5	DOWN	ALL_EPCAM
GO:0030835	negative regulation of actin filament depolymerization	4/167	45/18722	0.000684241	0.0180729	0.015736	GSN/AVIL/ADD3/CARMIL1	4	DOWN	ALL_EPCAM
GO:0051235	maintenance of location	10/167	326/18722	0.000708844	0.01818	0.0158292	APOA1/FTH1/PLCG2/PDE4D/GSN/APOB/PTPN6/ITPR2/PLIN2/AKAP9	10	DOWN	ALL_EPCAM
GO:0043691	reverse cholesterol transport	3/167	20/18722	0.00071074	0.01818	0.0158292	APOA1/APOC3/APOA4	3	DOWN	ALL_EPCAM
GO:0051004	regulation of lipoprotein lipase activity	3/167	20/18722	0.00071074	0.01818	0.0158292	APOA1/APOC3/APOA4	3	DOWN	ALL_EPCAM
GO:0042445	hormone metabolic process	8/167	218/18722	0.000772842	0.0195626	0.017033	CYP3A4/HSD17B2/HSD17B11/ADH6/ADH4/ADH1A/MME/AKR1C2	8	DOWN	ALL_EPCAM
GO:0001523	retinoid metabolic process	5/167	81/18722	0.000788903	0.0197632	0.0172078	CYP3A4/RBP2/ADH6/ADH4/ADH1A	5	DOWN	ALL_EPCAM
GO:0006067	ethanol metabolic process	3/167	21/18722	0.000823785	0.0199176	0.0173422	ADH6/ADH4/ADH1A	3	DOWN	ALL_EPCAM
GO:0019370	leukotriene biosynthetic process	3/167	21/18722	0.000823785	0.0199176	0.0173422	MGST3/ALOX5/ALOX5AP	3	DOWN	ALL_EPCAM
GO:0098856	intestinal lipid absorption	3/167	21/18722	0.000823785	0.0199176	0.0173422	APOA1/APOA4/FABP2	3	DOWN	ALL_EPCAM
GO:0050852	T cell receptor signaling pathway	6/167	123/18722	0.000827852	0.0199176	0.0173422	FYB1/PLCG2/PDE4D/BTNL8/PTPN6/BTNL3	6	DOWN	ALL_EPCAM
GO:0046890	regulation of lipid biosynthetic process	7/167	171/18722	0.00087303	0.0204673	0.0178208	APOA1/APOC3/APOA4/AVIL/APOB/ANXA1/PDK4	7	DOWN	ALL_EPCAM
GO:0120009	intermembrane lipid transfer	4/167	48/18722	0.000875238	0.0204673	0.0178208	APOA1/APOA4/APOB/MTTP	4	DOWN	ALL_EPCAM
GO:0032970	regulation of actin filament-based process	11/167	396/18722	0.000875966	0.0204673	0.0178208	APOA1/HCK/PDE4D/GSN/DSG2/AVIL/ADD3/MTSS1/TRPM4/CARMIL1/AKAP9	11	DOWN	ALL_EPCAM
GO:0006694	steroid biosynthetic process	7/167	173/18722	0.000934512	0.0216273	0.0188308	APOA1/HMGCS2/APOA4/CYP3A4/HSD17B2/HSD17B11/APOB	7	DOWN	ALL_EPCAM
GO:0030048	actin filament-based movement	6/167	127/18722	0.000978127	0.022291	0.0194087	PDE4D/GSN/DSG2/MYO1B/TRPM4/AKAP9	6	DOWN	ALL_EPCAM
GO:0097006	regulation of plasma lipoprotein particle levels	5/167	85/18722	0.00098154	0.022291	0.0194087	APOA1/APOC3/APOA4/APOB/MTTP	5	DOWN	ALL_EPCAM
GO:0042572	retinol metabolic process	4/167	50/18722	0.00102169	0.0229881	0.0200156	CYP3A4/ADH6/ADH4/ADH1A	4	DOWN	ALL_EPCAM
GO:0071466	cellular response to xenobiotic stimulus	7/167	177/18722	0.00106769	0.0236492	0.0205913	CYP3A4/AADAC/GSTA1/GSTA2/FBP1/CMBL/FMO5	7	DOWN	ALL_EPCAM
GO:0045723	positive regulation of fatty acid biosynthetic process	3/167	23/18722	0.00108267	0.0236492	0.0205913	APOA1/APOA4/ANXA1	3	DOWN	ALL_EPCAM
GO:0090208	positive regulation of triglyceride metabolic process	3/167	23/18722	0.00108267	0.0236492	0.0205913	APOA1/APOA4/AADAC	3	DOWN	ALL_EPCAM
GO:0016101	diterpenoid metabolic process	5/167	87/18722	0.00109001	0.0236492	0.0205913	CYP3A4/RBP2/ADH6/ADH4/ADH1A	5	DOWN	ALL_EPCAM
GO:0060191	regulation of lipase activity	5/167	91/18722	0.00133328	0.0286714	0.0249641	APOA1/APOC3/APOA4/ANXA1/KIT	5	DOWN	ALL_EPCAM
GO:0030834	regulation of actin filament depolymerization	4/167	54/18722	0.00136478	0.0290914	0.0253298	GSN/AVIL/ADD3/CARMIL1	4	DOWN	ALL_EPCAM
GO:0016054	organic acid catabolic process	8/167	240/18722	0.00143202	0.0302591	0.0263465	HADHA/HADHB/OAT/HAAO/ACADS/PCK2/MPST/BDH2	8	DOWN	ALL_EPCAM
GO:0060048	cardiac muscle contraction	6/167	137/18722	0.00144581	0.0302872	0.0263709	PDE4D/GSN/DSG2/PIK3CG/TRPM4/AKAP9	6	DOWN	ALL_EPCAM
GO:0019217	regulation of fatty acid metabolic process	5/167	93/18722	0.00146893	0.0305084	0.0265636	APOA1/APOC3/APOA4/ANXA1/PDK4	5	DOWN	ALL_EPCAM
GO:0030041	actin filament polymerization	7/167	190/18722	0.00160619	0.0329678	0.0287049	PSTPIP2/HCK/GSN/AVIL/GAS7/ADD3/CARMIL1	7	DOWN	ALL_EPCAM
GO:0006942	regulation of striated muscle contraction	5/167	95/18722	0.00161447	0.0329678	0.0287049	PDE4D/DSG2/PIK3CG/TRPM4/AKAP9	5	DOWN	ALL_EPCAM
GO:0006695	cholesterol biosynthetic process	4/167	57/18722	0.00166976	0.0335331	0.0291971	APOA1/HMGCS2/APOA4/APOB	4	DOWN	ALL_EPCAM
GO:1902653	secondary alcohol biosynthetic process	4/167	57/18722	0.00166976	0.0335331	0.0291971	APOA1/HMGCS2/APOA4/APOB	4	DOWN	ALL_EPCAM
GO:0042632	cholesterol homeostasis	5/167	96/18722	0.00169109	0.0336832	0.0293278	APOA1/APOC3/APOA4/APOB/MTTP	5	DOWN	ALL_EPCAM
GO:0006650	glycerophospholipid metabolic process	9/167	306/18722	0.00174183	0.0341379	0.0297237	APOA1/BMX/APOA4/HADHA/SH3YL1/PLCG2/PIK3CG/CHPT1/CHAT	9	DOWN	ALL_EPCAM
GO:0098901	regulation of cardiac muscle cell action potential	3/167	27/18722	0.00174202	0.0341379	0.0297237	DSG2/TRPM4/AKAP9	3	DOWN	ALL_EPCAM
GO:0055092	sterol homeostasis	5/167	97/18722	0.00177035	0.0341424	0.0297276	APOA1/APOC3/APOA4/APOB/MTTP	5	DOWN	ALL_EPCAM
GO:0070252	actin-mediated cell contraction	5/167	97/18722	0.00177035	0.0341424	0.0297276	PDE4D/GSN/DSG2/TRPM4/AKAP9	5	DOWN	ALL_EPCAM
GO:0030042	actin filament depolymerization	4/167	59/18722	0.00189753	0.0363071	0.0316125	GSN/AVIL/ADD3/CARMIL1	4	DOWN	ALL_EPCAM
GO:0002675	positive regulation of acute inflammatory response	3/167	28/18722	0.00193837	0.0365134	0.031792	PIK3CG/ALOX5AP/CREB3L3	3	DOWN	ALL_EPCAM
GO:0050996	positive regulation of lipid catabolic process	3/167	28/18722	0.00193837	0.0365134	0.031792	APOA1/APOA4/AADAC	3	DOWN	ALL_EPCAM
GO:0008654	phospholipid biosynthetic process	8/167	253/18722	0.0019941	0.0372686	0.0324496	APOA1/HMGCS2/BMX/SH3YL1/PLCG2/PIK3CG/CHPT1/CHAT	8	DOWN	ALL_EPCAM
GO:0009062	fatty acid catabolic process	5/167	100/18722	0.00202447	0.0372686	0.0324496	HADHA/HADHB/ACADS/PCK2/BDH2	5	DOWN	ALL_EPCAM
GO:0019218	regulation of steroid metabolic process	5/167	100/18722	0.00202447	0.0372686	0.0324496	APOA1/APOA4/APOB/KIT/FMO5	5	DOWN	ALL_EPCAM
GO:0007015	actin filament organization	11/167	441/18722	0.00206184	0.0376712	0.0328002	APOA1/PSTPIP2/HCK/GSN/AVIL/ESPN/GAS7/ADD3/MYO1B/MTSS1/CARMIL1	11	DOWN	ALL_EPCAM
GO:0002768	immune response-regulating cell surface receptor signaling pathway	9/167	315/18722	0.00212033	0.038379	0.0334164	FYB1/BMX/HCK/PLCG2/PDE4D/KIT/BTNL8/PTPN6/BTNL3	9	DOWN	ALL_EPCAM
GO:0019748	secondary metabolic process	4/167	61/18722	0.00214597	0.038379	0.0334164	CYP3A4/AKR7A3/BDH2/AKR1C2	4	DOWN	ALL_EPCAM
GO:0006656	phosphatidylcholine biosynthetic process	3/167	29/18722	0.00214796	0.038379	0.0334164	APOA1/CHPT1/CHAT	3	DOWN	ALL_EPCAM
GO:0034308	primary alcohol metabolic process	5/167	102/18722	0.00220805	0.0391647	0.0341006	CYP3A4/ADH6/ADH4/ADH1A/AKR1C2	5	DOWN	ALL_EPCAM
GO:0032623	interleukin-2 production	4/167	62/18722	0.00227823	0.039828	0.0346781	PLCG2/PDE4D/ANXA1/RUNX1	4	DOWN	ALL_EPCAM
GO:0032663	regulation of interleukin-2 production	4/167	62/18722	0.00227823	0.039828	0.0346781	PLCG2/PDE4D/ANXA1/RUNX1	4	DOWN	ALL_EPCAM
GO:0006644	phospholipid metabolic process	10/167	383/18722	0.00235497	0.0408756	0.0355902	APOA1/HMGCS2/BMX/APOA4/HADHA/SH3YL1/PLCG2/PIK3CG/CHPT1/CHAT	10	DOWN	ALL_EPCAM
GO:0022600	digestive system process	5/167	104/18722	0.00240349	0.0414218	0.0360657	APOA1/APOA4/FABP2/SLC5A1/PBLD	5	DOWN	ALL_EPCAM
GO:0006749	glutathione metabolic process	4/167	64/18722	0.00255939	0.0431896	0.037605	HPGDS/GSTA1/CLIC5/GSTA2	4	DOWN	ALL_EPCAM
GO:0016126	sterol biosynthetic process	4/167	64/18722	0.00255939	0.0431896	0.037605	APOA1/HMGCS2/APOA4/APOB	4	DOWN	ALL_EPCAM
GO:0030837	negative regulation of actin filament polymerization	4/167	64/18722	0.00255939	0.0431896	0.037605	GSN/AVIL/ADD3/CARMIL1	4	DOWN	ALL_EPCAM
GO:0001516	prostaglandin biosynthetic process	3/167	31/18722	0.0026081	0.0434087	0.0377958	HPGDS/PTGS1/ANXA1	3	DOWN	ALL_EPCAM
GO:0046457	prostanoid biosynthetic process	3/167	31/18722	0.0026081	0.0434087	0.0377958	HPGDS/PTGS1/ANXA1	3	DOWN	ALL_EPCAM
GO:0031532	actin cytoskeleton reorganization	5/167	107/18722	0.00271981	0.0449601	0.0391465	HCK/GSN/ANXA1/KIT/FARP2	5	DOWN	ALL_EPCAM
GO:0050909	sensory perception of taste	4/167	66/18722	0.00286349	0.0469494	0.0408786	GNG13/TRPM5/GNAT3/AZGP1	4	DOWN	ALL_EPCAM
GO:0042180	cellular ketone metabolic process	7/167	211/18722	0.00289811	0.0469494	0.0408786	APOA1/APOC3/APOA4/ANXA1/ADH4/PDK4/AKR1C2	7	DOWN	ALL_EPCAM
GO:0046474	glycerophospholipid biosynthetic process	7/167	211/18722	0.00289811	0.0469494	0.0408786	APOA1/BMX/SH3YL1/PLCG2/PIK3CG/CHPT1/CHAT	7	DOWN	ALL_EPCAM
GO:0051651	maintenance of location in cell	7/167	213/18722	0.0030536	0.0491406	0.0427865	FTH1/PLCG2/PDE4D/GSN/PTPN6/ITPR2/AKAP9	7	DOWN	ALL_EPCAM
GO:0036336	dendritic cell migration	3/167	33/18722	0.0031247	0.0497885	0.0433506	ALOX5/PIK3CG/TRPM4	3	DOWN	ALL_EPCAM
GO:0062012	regulation of small molecule metabolic process	9/167	334/18722	0.00313483	0.0497885	0.0433506	APOA1/APOC3/APOA4/FBP1/APOB/ANXA1/KIT/PDK4/FMO5	9	DOWN	ALL_EPCAM

## Sheet: 6. CD4+ T cell clusters
Table 6: CD4+ T cell clusters
	Cohort 1 (adult) cluster - 10x	Cohort 2 (paediatric) cluster - BD Rhapsody	Gene markers	Protein markers	Transcription factors
	Naive	Naïve	CCR7, LEF1, PASK, SELL, S1PR1	CD62L, CD45RA, CD31, CD27	TCF7, LEF1, JUNB, BCL11B
	Th1	Th1 (1)	EGR1, FOSB, TNF, CCL4, CD69, IL7R	CD127, CD119, CD26	TBX21, EGR1, JUN, FOS
		Th1 (2)	CXCR4, CCL5, IFITM2, IL7R	CD127, CD119, CD26, CXCR4, CD161	TBX21, STAT4
	Th17	Th17	FOSB, IL7R, CCL20, RORC, CD69, RGS2, TNFAIP3, TNF, IL17A, IL2, IL23R	CD127, CD26, CD103, CD56, CD119, CD161	RORA, RORC, JUN, FOS
	N/A	Tc17	CD8A, ITGAE, CD69, RORC, CCL20, CCL4, TNF	CD8A, CCR2, CD26, CD103	RORC, NFKB2, ZBTB16
	Tfh-like	Tfh-like	CXCL13, TNFSF8, CD6, CTLA4, CCR4, BTLA, IL21	ICOS, GITR, PD-1, BTLA, CD80	BCL6, IKZF3, IRF8, TCF7
	N/A	CCR7+ Tfh-like	CCR7, LEF1mid, TNFSF8	CD62L, CD45RA, CD27	TCF7, LEF1, JUNB, BCL11B
	Treg	Treg (1)	FOXP3, DUSP4, IL10, CTLA4, TBC1D4, IL32, TIGIT, BATF, IKZF2, LAYN	CD25, CD137, PD-1, CTLA4, CD126, CD80, ICOS, GITR	FOXP3, FOXO1, IKZF2
		Treg (2)	FOXP3, DUSP4, IL10, CTLA4, TBC1D4, TIGIT, BATF, IKZF2, LAYN	CD25, CD137, PD-1, CTLA4, CD126, CD80, ICOS, GITR	FOXP3, IKZF2, PRDM1, REL
	N/A	CD4+ cytotoxic	CCL4, IFNG, CCR2, CCL5, IL10, CD52, GZMK, GZMA	CCR2, PD-1, CD86	TBX21, RUNX3
	ILC-like	ILC3-like	IL4, IL13, IL5, TNFSF10, KLRB1, TNFAIP3, KRT86, FCER1G, TYROBP	ITGA1, CD294, CD161	IKZF1, GATA3, MYC, NFKB1, ZBTB16, STAT1,3,4,5A

## Sheet: 7. CD8+ T cell clusters
Table 7: CD8+ T cell clusters
	Cohort 1 (adult) clusters (10x)	Cohort 2 (paed) clusters (BD Rhapsody)	Gene markers	Protein markers	Transcription factors
	IL7R+	IL7R (1)	IL7R, FOSB, ANXA1, IL7R (int), Il2, CCL4, CCL3, MYC	CD127, CD25, CD31	AIRE, FOSB, JUN, EGR3, MYC
		IL7R+ (2)	S100A4, TNF, CXCR4, IL7R, FOSB, IL2, CCL20, IFNGR1	CD127, CD161, CD26, CCR2,	ZBTB16 (INT), RORC, RORA
	TRM (1)	CD8+ TRM (1)	KLRC3, KLRC1, GZMA, ITGAE	CD39, CD103, TIM3,	IRF4, STAT3
		γδ+ TRM (1)	TRDC, GZMA, , ITGAE, CXCR6 (int), CTLA4 (int)	CD39, CD103, γδTCR, TIM3, TNFRSF9	RELA, STAT3
	TRM (2)	CD8+ TRM (2)	GZMA, KLRB1, , ITGAE, CXCR6, CD6, CTLA4, IFNG, CCL20	CD39, CD103, TIM3, CD86, CD161, PD-1, HLA-DR, CD45RO, TNFRSF9	BATF, FOXO1, IKZF3, PRDM1, RORA, ZBED2
		CD8+/γδ+ TRM	TRDC, CD74, HLA-DRA, ITGAE, CXCR6,	CD103, γδTCR, HLA-DR, CD25, ITGA1	BCL6, EGR3, HIF1A, NFKB1, REL, STAT1, STAT5A
	FGFBP2+ effector	γδ+ effector	KLRC1, KLRC3, CTSW, GNLY, TRDC, CXCR4, ZNF683, LEF1, ITGB2, CD7	CXCR3, CD11C (ITGAX), CD27, CD45RA, CD11B (ITGAM), CD56, CR2, PD-1, CR1,	BACH2, NFKB1, RUNX3, XBP1, BCL11BB, BCL6, IKZF1, IKZF2, STAT1, STAT5A, STAT6, ZNF683
	CCL4+ effector
		GZMK+ effector	CD74, CCL3, CCL4, ITGB2, GZMH, CST7, GZMK, CTSW, GNLY, S100A4, TNF	PD-1, CD27, CD45RO, IFNGR1, CD94, CXCR3, PD-1, CD56,	EGR1, EOMES, FOXP1, MAF, ZNF683, EGR1 (INT), EOMES (INT), FOXP1,
	GZMK+ effector
	Cycling	Cycling	MKI67, TYMS, PCNA, TOP2A, HLA-DRA, CXCR6, CTLA4, KLRC1	ITGAE, TIM3, HLA-DR, CD31, CD45RO, TNFRSF9	BATF, HIF1A, PRDM1, STAT5A
	NK cells	N/A	CD3(low), TRDC, FCER1G, NCR1, NCR2, ADGRG3
	Natural IEL	Natural IEL	TRDC, GZMA, LAT2, IL2RB, GNLY, CD247, FCER1G	CD39, CD122, ITGAE, CD161, CD25, NCR1, CD56, ITGA1, CD16,	ZBTB16
	N/A	MAIT/Vδ2+ T cells	TRDC, S100A4, TNF, CXCR4	Vγ9, CD161, CD56, CD45RO, CD26, CD16, Vδ2, IFNGR1	ZBTB16, RORC, TBX21
